# Supplementary material for: Genomic and proteomic evidence supporting the division of the plant pathogen Ralstonia solanacearum into three species
Source: BMC Genomics. 2016 Feb 1;17:90. doi: 10.1186/s12864-016-2413-z (PMC4736150; doi:10.1186/s12864-016-2413-z)
Supplement: Additional file 1: — Genomic distance matrices. Pairwise comparisons of 29 sequenced genomes from the R. solanacearum species complex using the ANI, MUMi and GGDC methods. The orange, blue and green cells represent strains clustered into species using the criteria specific to each method and corresponding to 70 % DDH. (XLSX 45 kb) [file 12864_2016_2413_MOESM1_ESM.xlsx]

## Sheet: ANI
Nomenclature proposed in Safni et al. 2014	Phylotype		I	I	I	III	IV	IV	IV	IIA	IIA	IIA	IIA	IIA	IIA	IIB	IIB	IIB	IIB	IIB	IIB	IIB	IIB	IIB	IIB	IIB	IIB	IIB	IIB	IIB	IIB
	Strains		FQY4	GMI1000	Y45	CMR15	BDB R229	PSI07	Rsy R24	B50	CFBP2957	Grenada91	IBSBF1900	K60	UW181	CFBP1416	CFBP3858	CFBP6783	CFBP7014	CIP417	IBSBF1503	IPO1609	Molk2	Po82	RS2	UW163	UW179	UW349	UW365	UW491	UW551
R. pseudosolanacearum sp. nov.	I	FQY4	100	98.92	99.13	96.16	92.66	92.44	92.45	90.97	90.81	90.93	90.97	91	90.91	90.93	91.02	91	91.17	91.03	91.03	91.16	90.95	90.99	91.27	91	91.04	90.96	91.13	91.14	91.18
R. pseudosolanacearum sp. nov.	I	GMI1000	98.92	100	99.04	96.1	92.59	92.48	92.52	90.96	90.8	91.02	90.98	91.12	91.01	90.9	91.02	91.14	91.18	91.04	91.13	91.22	90.99	91.1	91.31	91.13	91.14	91.01	91.23	91.2	91.24
R. pseudosolanacearum sp. nov.	I	Y45	99.13	99.04	100	96.18	92.69	92.49	92.51	91.1	91	91.07	91.14	91.11	91.1	91.06	91.13	91.1	91.3	91.18	91.1	91.25	91.05	91.13	91.36	91.15	91.2	91.03	91.18	91.29	91.26
R. pseudosolanacearum sp. nov.	III	CMR15	96.16	96.1	96.18	100	92.27	92.06	92.09	90.99	90.82	90.95	90.98	90.99	90.97	90.96	91	91.05	91.18	91.06	91.02	91.05	90.95	91.01	91.21	91.05	91.05	90.93	91.09	91.14	91.09
R. syzygii subsp. indonesiensis subsp. nov.	IV	BDB R229	92.66	92.59	92.69	92.27	100	99.29	97.95	91.59	91.56	91.65	91.6	91.73	91.68	91.94	91.98	91.81	91.83	91.97	91.82	91.98	91.83	91.96	92.16	91.97	91.98	92	92.02	92.07	92.02
R. syzygii subsp. celebensis subsp. nov.	IV	PSI07	92.44	92.48	92.49	92.06	99.29	100	98.02	91.46	91.33	91.43	91.5	91.52	91.51	91.75	91.74	91.61	91.66	91.79	91.6	91.88	91.71	91.68	92.01	91.74	91.76	91.77	91.9	91.87	91.91
R. syzygii subsp. syzygii subsp. nov.	IV	Rsy R24	92.45	92.52	92.51	92.09	97.95	98.02	100	91.65	91.51	91.64	91.61	91.66	91.67	91.72	91.73	91.76	91.8	91.75	91.76	91.93	91.7	91.7	92.06	91.69	91.74	91.7	91.85	91.9	91.87
R. solanacearum	IIA	B50	90.97	90.96	91.1	90.99	91.59	91.46	91.65	100	98.91	98.98	99.99	97.33	99	96.16	96.3	96.18	96.11	96.18	96.15	96.28	96.11	96.18	96.33	96.15	96.18	96.35	96.31	96.3	96.28
R. solanacearum	IIA	CFBP2957	90.81	90.8	91	90.82	91.56	91.33	91.51	98.91	100	99.12	98.86	97.28	99.12	96.33	96.24	96.09	96.08	96.29	96.08	96.31	96.26	96.08	96.34	96.08	96.1	96.32	96.33	96.3	96.32
R. solanacearum	IIA	Grenada91	90.93	91.02	91.07	90.95	91.65	91.43	91.64	98.98	99.12	100	98.99	97.4	99.98	96.31	96.36	96.14	96.17	96.36	96.12	96.36	96.28	96.1	96.43	96.12	96.12	96.42	96.4	96.37	96.37
R. solanacearum	IIA	IBSBF1900	90.97	90.98	91.14	90.98	91.6	91.5	91.61	99.99	98.86	98.99	100	97.33	99.02	96.19	96.3	96.18	96.14	96.22	96.2	96.3	96.13	96.18	96.33	96.16	96.18	96.35	96.31	96.31	96.31
R. solanacearum	IIA	K60	91	91.12	91.11	90.99	91.73	91.52	91.66	97.33	97.28	97.4	97.33	100	97.41	96.22	96.21	96.16	96.21	96.26	96.13	96.26	96.23	96.18	96.38	96.19	96.2	96.27	96.31	96.3	96.32
R. solanacearum	IIA	UW181	90.91	91.01	91.1	90.97	91.68	91.51	91.67	99	99.12	99.98	99.02	97.41	100	96.34	96.33	96.13	96.18	96.34	96.12	96.31	96.25	96.13	96.41	96.14	96.11	96.4	96.39	96.36	96.38
R. solanacearum	IIB	CFBP1416	90.93	90.9	91.06	90.96	91.94	91.75	91.72	96.16	96.33	96.31	96.19	96.22	96.34	100	98.62	97.47	97.53	99.99	97.54	98.66	99.95	97.53	98.73	97.52	97.54	98.52	98.66	98.63	98.67
R. solanacearum	IIB	CFBP3858	91.02	91.02	91.13	91	91.98	91.74	91.73	96.3	96.24	96.36	96.3	96.21	96.33	98.62	100	97.54	97.48	98.62	97.55	99.3	98.56	97.54	99.33	97.55	97.55	99	99.31	99.24	99.3
R. solanacearum	IIB	CFBP6783	91	91.14	91.1	91.05	91.81	91.61	91.76	96.18	96.09	96.14	96.18	96.16	96.13	97.47	97.54	100	99.08	97.51	99.98	97.53	97.47	99.94	97.59	99.92	99.95	97.46	97.56	97.55	97.54
R. solanacearum	IIB	CFBP7014	91.17	91.18	91.3	91.18	91.83	91.66	91.8	96.11	96.08	96.17	96.14	96.21	96.18	97.53	97.48	99.08	100	97.53	99.08	97.57	97.49	99.07	97.64	99.06	99.08	97.43	97.55	97.58	97.57
R. solanacearum	IIB	CIP417	91.03	91.04	91.18	91.06	91.97	91.79	91.75	96.18	96.29	96.36	96.22	96.26	96.34	99.99	98.62	97.51	97.53	100	97.58	98.67	99.96	97.55	98.72	97.54	97.58	98.55	98.67	98.62	98.67
R. solanacearum	IIB	IBSBF1503	91.03	91.13	91.1	91.02	91.82	91.6	91.76	96.15	96.08	96.12	96.2	96.13	96.12	97.54	97.55	99.98	99.08	97.58	100	97.55	97.52	99.93	97.61	99.92	99.93	97.46	97.56	97.56	97.56
R. solanacearum	IIB	IPO1609	91.16	91.22	91.25	91.05	91.98	91.88	91.93	96.28	96.31	96.36	96.3	96.26	96.31	98.66	99.3	97.53	97.57	98.67	97.55	100	98.61	97.54	99.94	97.54	97.54	98.97	99.95	99.93	99.95
R. solanacearum	IIB	Molk2	90.95	90.99	91.05	90.95	91.83	91.71	91.7	96.11	96.26	96.28	96.13	96.23	96.25	99.95	98.56	97.47	97.49	99.96	97.52	98.61	100	97.51	98.63	97.5	97.54	98.49	98.59	98.56	98.58
R. solanacearum	IIB	Po82	90.99	91.1	91.13	91.01	91.96	91.68	91.7	96.18	96.08	96.1	96.18	96.18	96.13	97.53	97.54	99.94	99.07	97.55	99.93	97.54	97.51	100	97.62	99.89	99.98	97.44	97.57	97.51	97.57
R. solanacearum	IIB	RS2	91.27	91.31	91.36	91.21	92.16	92.01	92.06	96.33	96.34	96.43	96.33	96.38	96.41	98.73	99.33	97.59	97.64	98.72	97.61	99.94	98.63	97.62	100	97.63	97.63	99.01	99.96	99.97	99.95
R. solanacearum	IIB	UW163	91	91.13	91.15	91.05	91.97	91.74	91.69	96.15	96.08	96.12	96.16	96.19	96.14	97.52	97.55	99.92	99.06	97.54	99.92	97.54	97.5	99.89	97.63	100	99.93	97.45	97.58	97.56	97.59
R. solanacearum	IIB	UW179	91.04	91.14	91.2	91.05	91.98	91.76	91.74	96.18	96.1	96.12	96.18	96.2	96.11	97.54	97.55	99.95	99.08	97.58	99.93	97.54	97.54	99.98	97.63	99.93	100	97.45	97.59	97.59	97.59
R. solanacearum	IIB	UW349	90.96	91.01	91.03	90.93	92	91.77	91.7	96.35	96.32	96.42	96.35	96.27	96.4	98.52	99	97.46	97.43	98.55	97.46	98.97	98.49	97.44	99.01	97.45	97.45	100	99.06	98.89	98.91
R. solanacearum	IIB	UW365	91.13	91.23	91.18	91.09	92.02	91.9	91.85	96.31	96.33	96.4	96.31	96.31	96.39	98.66	99.31	97.56	97.55	98.67	97.56	99.95	98.59	97.57	99.96	97.58	97.59	99.06	100	99.93	99.96
R. solanacearum	IIB	UW491	91.14	91.2	91.29	91.14	92.07	91.87	91.9	96.3	96.3	96.37	96.31	96.3	96.36	98.63	99.24	97.55	97.58	98.62	97.56	99.93	98.56	97.51	99.97	97.56	97.59	98.89	99.93	100	99.93
R. solanacearum	IIB	UW551	91.18	91.24	91.26	91.09	92.02	91.91	91.87	96.28	96.32	96.37	96.31	96.32	96.38	98.67	99.3	97.54	97.57	98.67	97.56	99.95	98.58	97.57	99.95	97.59	97.59	98.91	99.96	99.93	100

## Sheet: MUMi
Nomenclature proposed in Safni et al. 2014	Phylotype		I	I	I	III	IV	IV	IV	IIA	IIA	IIA	IIA	IIA	IIA	IIB	IIB	IIB	IIB	IIB	IIB	IIB	IIB	IIB	IIB	IIB	IIB	IIB	IIB	IIB	IIB
	Strains		FQY4	GMI1000	Y45	CMR15	BDB R229	PSI07	R. sy. R24	B50	CFBP2957	Grenada91	IBSBF1900	K60	UW181	CFBP1416	CFBP3858	CFBP6783	CFBP7014	CIP417	IBSBF1503	IPO1609	Molk2	Po82	RS2	UW163	UW179	UW349	UW365	UW491	UW551
R. pseudosolanacearum sp. nov.	I	FQY4	0.142506	0	0.135691	0.314364	0.532882	0.512724	0.543925	0.588593	0.572051	0.572225	0.579859	0.581681	0.576674	0.564117	0.564869	0.561079	0.560341	0.560096	0.563365	0.581894	0.581573	0.563672	0.566633	0.565982	0.561995	0.557673	0.566719	0.562501	0.600807
R. pseudosolanacearum sp. nov.	I	GMI1000	0	0.142506	0.134735	0.320989	0.545432	0.515332	0.547701	0.592814	0.576759	0.574725	0.583978	0.587612	0.579523	0.568893	0.57134	0.568841	0.565536	0.565452	0.566065	0.585737	0.586327	0.566148	0.570048	0.568571	0.564302	0.55968	0.571181	0.566589	0.604475
R. pseudosolanacearum sp. nov.	I	Y45	0.134735	0.135691	0	0.313372	0.538159	0.5119	0.54362	0.583721	0.573268	0.56396	0.574822	0.580025	0.568089	0.559729	0.560362	0.55719	0.555522	0.554104	0.55449	0.576021	0.577826	0.561785	0.562002	0.557965	0.553376	0.555241	0.560228	0.5582	0.596445
R. pseudosolanacearum sp. nov.	III	CMR15	0.320989	0.314364	0.313372	0	0.547645	0.5327	0.55169	0.592626	0.573655	0.57049	0.584079	0.585111	0.574704	0.567345	0.560798	0.567927	0.565265	0.561682	0.564707	0.579303	0.583366	0.564713	0.561282	0.567314	0.563	0.558396	0.567624	0.559969	0.599227
R. syzygii subsp. celebensis subsp. nov.	IV	BDB R229	0.515332	0.512724	0.5119	0.5327	0.172039	0	0.25943	0.564833	0.547758	0.544022	0.557352	0.558171	0.549328	0.536773	0.536991	0.530266	0.529651	0.530935	0.52659	0.550597	0.554249	0.52857	0.530807	0.531985	0.526447	0.531601	0.539292	0.528499	0.571483
R. syzygii subsp. indonesiensis subsp. nov.	IV	PSI07	0.545432	0.532882	0.538159	0.547645	0	0.172039	0.293035	0.582933	0.567133	0.562938	0.576248	0.572549	0.565606	0.55449	0.556279	0.551231	0.548949	0.548499	0.547648	0.564785	0.571555	0.549018	0.545682	0.551982	0.546833	0.551843	0.557773	0.546927	0.587353
R. syzygii subsp. syzygii subsp. nov.	IV	Rsy R24	0.547701	0.543925	0.54362	0.55169	0.293035	0.25943	0	0.590904	0.57656	0.571355	0.583687	0.579889	0.574475	0.562736	0.558279	0.560742	0.558044	0.557269	0.557325	0.573723	0.579347	0.55567	0.557048	0.558799	0.553943	0.55807	0.565572	0.553556	0.595877
R. solanacearum	IIA	B50	0.592814	0.588593	0.583721	0.592626	0.582933	0.564833	0.590904	0	0.184144	0.173338	0.0294458	0.277721	0.175169	0.330042	0.326622	0.324262	0.31983	0.325996	0.319258	0.362278	0.363126	0.333313	0.332833	0.325097	0.319152	0.322422	0.333545	0.332841	0.396143
R. solanacearum	IIA	CFBP2957	0.576759	0.572051	0.573268	0.573655	0.567133	0.547758	0.57656	0.184144	0	0.128269	0.166583	0.250872	0.136183	0.305484	0.299166	0.300305	0.293488	0.296401	0.295516	0.333574	0.329807	0.29845	0.313144	0.305471	0.296466	0.29099	0.306718	0.299987	0.363683
R. solanacearum	IIA	Grenada91	0.574725	0.572225	0.56396	0.57049	0.562938	0.544022	0.571355	0.173338	0.128269	0	0.156019	0.252507	0.0356815	0.299317	0.292536	0.293302	0.290019	0.289844	0.287442	0.325667	0.329014	0.30032	0.305953	0.293178	0.288212	0.288371	0.298279	0.289893	0.357315
R. solanacearum	IIA	IBSBF1900	0.583978	0.579859	0.574822	0.584079	0.576248	0.557352	0.583687	0.0294458	0.166583	0.156019	0	0.261785	0.163582	0.317676	0.313684	0.311916	0.307875	0.313435	0.30692	0.353728	0.350487	0.32084	0.334812	0.312777	0.30713	0.309609	0.320797	0.319608	0.383358
R. solanacearum	IIA	K60	0.587612	0.581681	0.580025	0.585111	0.572549	0.558171	0.579889	0.277721	0.250872	0.252507	0.261785	0	0.256998	0.329182	0.329617	0.31548	0.305648	0.322999	0.310237	0.342053	0.335714	0.31999	0.344318	0.320889	0.31326	0.32252	0.334798	0.332943	0.376236
R. solanacearum	IIA	UW181	0.579523	0.576674	0.568089	0.574704	0.565606	0.549328	0.574475	0.175169	0.136183	0.0356815	0.163582	0.256998	0	0.306628	0.300094	0.299005	0.295156	0.297669	0.293183	0.323949	0.336065	0.30692	0.316175	0.298157	0.294619	0.296073	0.305669	0.301109	0.365949
R. solanacearum	IIB	CFBP1416	0.55968	0.557673	0.555241	0.558396	0.551843	0.531601	0.55807	0.322422	0.29099	0.288371	0.309609	0.32252	0.296073	0.15611	0.126411	0.215158	0.210586	0.14911	0.209282	0.171063	0.188661	0.211495	0.155695	0.214652	0.206403	0	0.0884592	0.141786	0.211113
R. solanacearum	IIB	CFBP3858	0.571181	0.566719	0.560228	0.567624	0.557773	0.539292	0.565572	0.333545	0.306718	0.298279	0.320797	0.334798	0.305669	0.164	0.123807	0.226228	0.219876	0.155903	0.220678	0.0948664	0.19518	0.230208	0.100042	0.227292	0.218988	0.0884592	0	0.0857509	0.140032
R. solanacearum	IIB	CFBP6783	0.566589	0.562501	0.5582	0.559969	0.546927	0.528499	0.553556	0.332841	0.299987	0.289893	0.319608	0.332943	0.301109	0.166042	0.124365	0.226341	0.222599	0.153916	0.219927	0.0940629	0.193336	0.224665	0.0795896	0.216366	0.218419	0.141786	0.0857509	0	0.14194
R. solanacearum	IIB	CFBP7014	0.604475	0.600807	0.596445	0.599227	0.587353	0.571483	0.595877	0.396143	0.363683	0.357315	0.383358	0.376236	0.365949	0.235545	0.20111	0.293043	0.291336	0.225932	0.288353	0.115762	0.241523	0.294516	0.155151	0.293366	0.287476	0.211113	0.140032	0.14194	0
R. solanacearum	IIB	CIP417	0.568893	0.564117	0.559729	0.567345	0.55449	0.536773	0.562736	0.330042	0.305484	0.299317	0.317676	0.329182	0.306628	0	0.153976	0.215112	0.200829	0.0267299	0.208904	0.197052	0.0758879	0.219802	0.1897	0.215582	0.208281	0.15611	0.164	0.166042	0.235545
R. solanacearum	IIB	IBSBF1503	0.57134	0.564869	0.560362	0.560798	0.556279	0.536991	0.558279	0.326622	0.299166	0.292536	0.313684	0.329617	0.300094	0.153976	0	0.215195	0.211176	0.142206	0.209749	0.161363	0.18553	0.220934	0.15685	0.20583	0.208242	0.126411	0.123807	0.124365	0.20111
R. solanacearum	IIB	IPO1609	0.568841	0.561079	0.55719	0.567927	0.551231	0.530266	0.560742	0.324262	0.300305	0.293302	0.311916	0.31548	0.299005	0.215112	0.215195	0	0.101323	0.205156	0.0239167	0.25686	0.24689	0.0597061	0.244106	0.0616713	0.0471661	0.215158	0.226228	0.226341	0.293043
R. solanacearum	IIB	Molk2	0.565536	0.560341	0.555522	0.565265	0.548949	0.529651	0.558044	0.31983	0.293488	0.290019	0.307875	0.305648	0.295156	0.200829	0.211176	0.101323	0	0.193978	0.0934028	0.254718	0.236599	0.113155	0.24202	0.112916	0.100599	0.210586	0.219876	0.222599	0.291336
R. solanacearum	IIB	Po82	0.565452	0.560096	0.554104	0.561682	0.548499	0.530935	0.557269	0.325996	0.296401	0.289844	0.313435	0.322999	0.297669	0.0267299	0.142206	0.205156	0.193978	0	0.198728	0.18565	0.0574262	0.209292	0.177387	0.20505	0.19765	0.14911	0.155903	0.153916	0.225932
R. solanacearum	IIB	RS2	0.586327	0.581573	0.577826	0.583366	0.571555	0.554249	0.579347	0.363126	0.329807	0.329014	0.350487	0.335714	0.336065	0.0758879	0.18553	0.24689	0.236599	0.0574262	0.241028	0.197862	0	0.246453	0.217939	0.247148	0.240555	0.188661	0.19518	0.193336	0.241523
R. solanacearum	IIB	UW163	0.566148	0.563672	0.561785	0.564713	0.549018	0.52857	0.55567	0.333313	0.29845	0.30032	0.32084	0.31999	0.30692	0.219802	0.220934	0.0597061	0.113155	0.209292	0.0485672	0.25801	0.246453	0	0.239109	0.0416891	0.0204051	0.211495	0.230208	0.224665	0.294516
R. solanacearum	IIB	UW179	0.570048	0.566633	0.562002	0.561282	0.545682	0.530807	0.557048	0.332833	0.313144	0.305953	0.334812	0.344318	0.316175	0.1897	0.15685	0.244106	0.24202	0.177387	0.238227	0.106389	0.217939	0.239109	0	0.242078	0.232967	0.155695	0.100042	0.0795896	0.155151
R. solanacearum	IIB	UW349	0.568571	0.565982	0.557965	0.567314	0.551982	0.531985	0.558799	0.325097	0.305471	0.293178	0.312777	0.320889	0.298157	0.215582	0.20583	0.0616713	0.112916	0.20505	0.0515309	0.256893	0.247148	0.0416891	0.242078	0	0.0294129	0.214652	0.227292	0.216366	0.293366
R. solanacearum	IIB	UW365	0.564302	0.561995	0.553376	0.563	0.546833	0.526447	0.553943	0.319152	0.296466	0.288212	0.30713	0.31326	0.294619	0.208281	0.208242	0.0471661	0.100599	0.19765	0.035939	0.249741	0.240555	0.0204051	0.232967	0.0294129	0	0.206403	0.218988	0.218419	0.287476
R. solanacearum	IIB	UW491	0.585737	0.581894	0.576021	0.579303	0.564785	0.550597	0.573723	0.362278	0.333574	0.325667	0.353728	0.342053	0.323949	0.197052	0.161363	0.25686	0.254718	0.18565	0.251516	0	0.197862	0.25801	0.106389	0.256893	0.249741	0.171063	0.0948664	0.0940629	0.115762
R. solanacearum	IIB	UW551	0.566065	0.563365	0.55449	0.564707	0.547648	0.52659	0.557325	0.319258	0.295516	0.287442	0.30692	0.310237	0.293183	0.208904	0.209749	0.0239167	0.0934028	0.198728	0	0.251516	0.241028	0.0485672	0.238227	0.0515309	0.035939	0.209282	0.220678	0.219927	0.288353

## Sheet: GGDC-DDH
Nomenclature proposed in Safni et al. 2014	Phylotype		I	I	I	III	IV	IV	IV	IIA	IIA	IIA	IIA	IIA	IIA	IIB	IIB	IIB	IIB	IIB	IIB	IIB	IIB	IIB	IIB	IIB	IIB	IIB	IIB	IIB	IIB
	Strains		FQY4	GMI1000	Y45	CMR15	BDB R229	PSI07	Rsy R24	B50	CFBP2957	Grenada91	IBSBF1900	K60	UW181	CFBP1416	CFBP3858	CFBP6783	CFBP7014	CIP417	IBSBF1503	IPO1609	Molk2	Po82	RS2	UW163	UW179	UW349	UW365	UW491	UW551
R. pseudosolanacearum sp. nov.	I	FQY4	100	89.6	91.8	65.9	48.1	47.3	47.1	42.2	41.7	42.3	42.3	42.3	42.2	42	42.3	42.1	42.4	42.2	42.2	42.6	42	41.8	42.9	42.3	42.2	41.8	42.5	42.5	42.4
R. pseudosolanacearum sp. nov.	I	GMI1000	89.6	100	90.6	66.1	48.2	47.2	47	42.3	41.6	42.2	42.2	42.2	42.2	42.1	42.3	42.6	42.5	42.3	42.4	42.7	42	42.1	42.9	42.5	42.4	41.9	42.6	42.6	42.5
R. pseudosolanacearum sp. nov.	I	Y45	91.8	90.6	100	66.6	48.4	47.6	47.5	42.7	42	42.6	42.7	42.6	42.5	42.5	42.7	42.5	42.9	42.6	42.6	43.2	42.4	42.4	43.3	42.7	42.6	42.4	43	43	43.1
R. pseudosolanacearum sp. nov.	III	CMR15	65.9	66.1	66.6	100	46.4	45.6	45.7	42.2	41.6	42.1	42.2	42.3	42	42.1	42.1	42.2	42.5	42.2	42.2	42.3	41.9	41.9	42.6	42.2	42.1	41.6	42.3	42.4	42.2
R. syzygii subsp. indonesiensis subsp. nov.	IV	BDB R229	48.1	48.2	48.4	46.4	100	93.1	80.5	44.4	44.3	44.7	44.5	44.6	44.6	45.5	45.7	45	45	45.6	45.1	45.9	45.3	45.4	46.4	45.6	45.5	45.6	45.9	46.1	45.9
R. syzygii subsp. celebensis subsp. nov.	IV	PSI07	47.3	47.2	47.6	45.6	93.1	100	81.1	44	43.4	44	44	43.9	43.8	44.9	44.8	44.3	44.4	45.1	44.3	45.3	44.7	44.4	45.8	44.7	44.7	44.7	45.2	45.1	45.2
R. syzygii subsp. syzygii subsp. nov.	IV	Rsy R24	47.1	47	47.5	45.7	80.5	81.1	100	44.2	44.1	44.5	44.2	44.1	44.4	44.6	44.7	44.8	44.8	44.7	44.8	45.3	44.5	44.5	45.8	44.7	44.7	44.6	45.1	45.3	45.2
R. solanacearum	IIA	B50	42.2	42.3	42.7	42.2	44.4	44	44.2	100	89	90.8	100	75.5	90.7	66.9	67.6	66.9	66.3	67.2	67	67.6	66.7	66.8	68	66.8	67	68	67.7	67.7	67.7
R. solanacearum	IIA	CFBP2957	41.7	41.6	42	41.6	44.3	43.4	44.1	89	100	92.1	89.1	75.4	92.2	67.8	67.6	66.5	66.2	68	66.4	67.5	67.5	66.1	68.2	66.4	66.4	67.8	67.7	67.8	67.6
R. solanacearum	IIA	Grenada91	42.3	42.2	42.6	42.1	44.7	44	44.5	90.8	92.1	100	91	76.4	100	68	68.1	66.7	66.9	68.2	66.8	68	67.6	66.3	68.8	66.7	66.7	68.6	68.3	68.3	68.1
R. solanacearum	IIA	IBSBF1900	42.3	42.2	42.7	42.2	44.5	44	44.2	100	89.1	91	100	75.6	90.8	67	67.7	67	66.4	67.2	67	67.7	66.8	66.8	68.1	66.9	67	68.1	67.9	67.8	67.8
R. solanacearum	IIA	K60	42.3	42.2	42.6	42.3	44.6	43.9	44.1	75.5	75.4	76.4	75.6	100	76.4	67.3	67	66.8	67.2	67.5	66.8	67.8	67.1	66.8	68.1	66.9	67.1	67.4	67.6	67.8	67.8
R. solanacearum	IIA	UW181	42.2	42.2	42.5	42	44.6	43.8	44.4	90.7	92.2	100	90.8	76.4	100	67.9	67.9	66.6	66.7	68.1	66.6	67.9	67.6	66.3	68.7	66.6	66.6	68.4	68.1	68.2	68
R. solanacearum	IIB	CFBP1416	42.9	42.9	43.3	42.6	46.4	45.8	45.8	68	68.2	68.8	68.1	68.1	68.7	88.2	94	78.5	78.3	88.3	78.5	99.4	87.6	78.2	100	78.3	78.5	91.2	100	100	95.7
R. solanacearum	IIB	CFBP3858	42	42.1	42.5	42.1	45.5	44.9	44.6	66.9	67.8	68	67	67.3	67.9	100	86.9	76.8	77.1	100	77.5	87.1	99.4	77.1	88.2	77.3	77.5	86.1	86.9	87	87
R. solanacearum	IIB	CFBP6783	42.3	42.3	42.7	42.1	45.7	44.8	44.7	67.6	67.6	68.1	67.7	67	67.9	86.9	100	77.2	76.5	87	77.2	93.4	86.3	76.9	94	77.3	77.2	90.9	93.5	93	93.3
R. solanacearum	IIB	CFBP7014	42.1	42.6	42.5	42.2	45	44.3	44.8	66.9	66.5	66.7	67	66.8	66.6	76.8	77.2	100	91.6	77.2	100	77.8	76.6	99.3	78.5	99.2	99.4	76.9	77.6	77.6	77.7
R. solanacearum	IIB	CIP417	42.4	42.5	42.9	42.5	45	44.4	44.8	66.3	66.2	66.9	66.4	67.2	66.7	77.1	76.5	91.6	100	77.3	91.7	77.6	76.7	91	78.3	91.3	91.5	76.4	77.1	77.4	77.5
R. solanacearum	IIB	IBSBF1503	42.2	42.3	42.6	42.2	45.6	45.1	44.7	67.2	68	68.2	67.2	67.5	68.1	100	87	77.2	77.3	100	77.8	87.2	100	77.4	88.3	77.7	77.8	86.6	87.3	87.2	87.2
R. solanacearum	IIB	IPO1609	42.2	42.4	42.6	42.2	45.1	44.3	44.8	67	66.4	66.8	67	66.8	66.6	77.5	77.2	100	91.7	77.8	100	77.8	77.2	99.3	78.5	99.2	99.4	76.9	77.5	77.6	77.6
R. solanacearum	IIB	Molk2	42.6	42.7	43.2	42.3	45.9	45.3	45.3	67.6	67.5	68	67.7	67.8	67.9	87.1	93.4	77.8	77.6	87.2	77.8	100	86.4	77.6	99.4	77.7	77.9	90.4	100	99.3	99.3
R. solanacearum	IIB	Po82	42	42	42.4	41.9	45.3	44.7	44.5	66.7	67.5	67.6	66.8	67.1	67.6	99.4	86.3	76.6	76.7	100	77.2	86.4	100	76.9	87.6	77.1	77.2	86	86.6	86.4	86.3
R. solanacearum	IIB	RS2	41.8	42.1	42.4	41.9	45.4	44.4	44.5	66.8	66.1	66.3	66.8	66.8	66.3	77.1	76.9	99.3	91	77.4	99.3	77.6	76.9	100	78.2	99.3	100	76.5	77.3	77.4	77.4
R. solanacearum	IIB	UW163	42.3	42.5	42.7	42.2	45.6	44.7	44.7	66.8	66.4	66.7	66.9	66.9	66.6	77.3	77.3	99.2	91.3	77.7	99.2	77.7	77.1	99.3	78.3	100	99.4	76.7	77.4	77.5	77.6
R. solanacearum	IIB	UW179	42.2	42.4	42.6	42.1	45.5	44.7	44.7	67	66.4	66.7	67	67.1	66.6	77.5	77.2	99.4	91.5	77.8	99.4	77.9	77.2	100	78.5	99.4	100	76.6	77.5	77.7	77.9
R. solanacearum	IIB	UW349	41.8	41.9	42.4	41.6	45.6	44.7	44.6	68	67.8	68.6	68.1	67.4	68.4	86.1	90.9	76.9	76.4	86.6	76.9	90.4	86	76.5	91.2	76.7	76.6	100	92.2	90.3	90.2
R. solanacearum	IIB	UW365	42.5	42.6	43	42.3	45.9	45.2	45.1	67.7	67.7	68.3	67.9	67.6	68.1	86.9	93.5	77.6	77.1	87.3	77.5	100	86.6	77.3	100	77.4	77.5	92.2	100	99.2	100
R. solanacearum	IIB	UW491	42.5	42.6	43	42.4	46.1	45.1	45.3	67.7	67.8	68.3	67.8	67.8	68.2	87	93	77.6	77.4	87.2	77.6	99.3	86.4	77.4	100	77.5	77.7	90.3	99.2	100	99.1
R. solanacearum	IIB	UW551	42.4	42.5	43.1	42.2	45.9	45.2	45.2	67.7	67.6	68.1	67.8	67.8	68	87	93.3	77.7	77.5	87.2	77.6	99.3	86.3	77.4	95.7	77.6	77.9	90.2	100	99.1	100

## Sheet: GGDC (raw distances)
Phylotype		I	I	I	III	IV	IV	IV	IIA	IIA	IIA	IIA	IIA	IIA	IIB	IIB	IIB	IIB	IIB	IIB	IIB	IIB	IIB	IIB	IIB	IIB	IIB	IIB	IIB	IIB
Strains		FQY4	GMI1000	Y45	CMR15	BDB R229	PSI07	Rsy R24	B50	CFBP2957	Grenada91	IBSBF1900	K60	UW181	CFBP1416	CFBP3858	CFBP6783	CFBP7014	CIP417	IBSBF1503	IPO1609	Molk2	Po82	RS2	UW163	UW179	UW349	UW365	UW491	UW551
I	FQY4	0	0.0125	0.0101	0.042	0.0762	0.0783	0.0904	0.0922	0.0939	0.0921	0.0922	0.0921	0.0925	0.0929	0.0922	0.0926	0.0917	0.0923	0.0923	0.0912	0.0929	0.0935	0.0787	0.0922	0.0925	0.0936	0.0915	0.0914	0.0918
I	GMI1000	0.0125	0	0.0115	0.0417	0.076	0.0785	0.0902	0.0922	0.0943	0.0923	0.0923	0.0923	0.0923	0.0928	0.0921	0.0911	0.0913	0.0922	0.0916	0.091	0.0931	0.0926	0.079	0.0915	0.0918	0.0934	0.0912	0.0912	0.0915
I	Y45	0.0101	0.0115	0	0.041	0.0755	0.0775	0.089	0.091	0.0929	0.0911	0.0909	0.0912	0.0914	0.0915	0.0907	0.0915	0.0902	0.0911	0.091	0.0893	0.0916	0.0919	0.0776	0.091	0.091	0.0917	0.09	0.0899	0.0895
III	CMR15	0.042	0.0417	0.041	0	0.0804	0.0825	0.0913	0.0923	0.0943	0.0928	0.0923	0.0922	0.093	0.0926	0.0927	0.0924	0.0916	0.0923	0.0924	0.0922	0.0932	0.0932	0.0823	0.0924	0.0926	0.0941	0.0921	0.0917	0.0923
IV	BDB R229	0.0762	0.076	0.0755	0.0804	0	0.0088	0.0805	0.0859	0.0862	0.085	0.0857	0.0854	0.0853	0.0828	0.0823	0.0841	0.0844	0.0826	0.0841	0.0819	0.0836	0.083	0.0228	0.0827	0.0829	0.0826	0.0818	0.0814	0.0818
IV	PSI07	0.0783	0.0785	0.0775	0.0825	0.0088	0	0.082	0.0872	0.0889	0.0871	0.0872	0.0874	0.0876	0.0844	0.0849	0.0863	0.086	0.084	0.0862	0.0834	0.0851	0.086	0.0221	0.0851	0.0852	0.085	0.0837	0.084	0.0836
IV	Rsy R24	0.0904	0.0902	0.089	0.0913	0.0805	0.082	0	0.0389	0.0386	0.0377	0.0388	0.0388	0.038	0.0141	0.0077	0.0252	0.0254	0.014	0.0252	0.0011	0.0147	0.0255	0.0821	0.0254	0.0252	0.0109	0.0009	0.0007	0.0059
IIA	B50	0.0922	0.0922	0.091	0.0923	0.0859	0.0872	0.0389	0	0.0132	0.0112	0.0004	0.0289	0.0113	0.0406	0.0395	0.0405	0.0415	0.0402	0.0405	0.0395	0.0408	0.0407	0.0865	0.0407	0.0404	0.0389	0.0393	0.0393	0.0394
IIA	CFBP2957	0.0939	0.0943	0.0929	0.0943	0.0862	0.0889	0.0386	0.0132	0	0.0098	0.0131	0.029	0.0097	0.0393	0.0396	0.0412	0.0415	0.0389	0.0412	0.0396	0.0397	0.0417	0.0869	0.0413	0.0413	0.0392	0.0393	0.0393	0.0395
IIA	Grenada91	0.0921	0.0923	0.0911	0.0928	0.085	0.0871	0.0377	0.0112	0.0098	0	0.0111	0.0277	0.0006	0.039	0.0388	0.0408	0.0406	0.0387	0.0408	0.0389	0.0395	0.0414	0.0857	0.0408	0.0408	0.0381	0.0386	0.0384	0.0387
IIA	IBSBF1900	0.0922	0.0923	0.0909	0.0923	0.0857	0.0872	0.0388	0.0004	0.0131	0.0111	0	0.0287	0.0112	0.0405	0.0394	0.0405	0.0413	0.04	0.0404	0.0393	0.0407	0.0407	0.0864	0.0406	0.0404	0.0388	0.0391	0.0392	0.0392
IIA	K60	0.0921	0.0923	0.0912	0.0922	0.0854	0.0874	0.0388	0.0289	0.029	0.0277	0.0287	0	0.0278	0.0399	0.0404	0.0407	0.0401	0.0396	0.0407	0.0393	0.0403	0.0407	0.0867	0.0405	0.0403	0.0398	0.0395	0.0393	0.0392
IIA	UW181	0.0925	0.0923	0.0914	0.093	0.0853	0.0876	0.038	0.0113	0.0097	0.0006	0.0112	0.0278	0	0.0391	0.0391	0.041	0.0409	0.0388	0.041	0.0391	0.0395	0.0415	0.0859	0.041	0.0411	0.0383	0.0388	0.0387	0.0389
IIB	CFBP1416	0.0929	0.0928	0.0915	0.0926	0.0828	0.0844	0.0141	0.0406	0.0393	0.039	0.0405	0.0399	0.0391	0	0.0155	0.0272	0.0268	0.0004	0.0264	0.0153	0.0011	0.0269	0.0854	0.0265	0.0264	0.0164	0.0155	0.0154	0.0154
IIB	CFBP3858	0.0922	0.0921	0.0907	0.0927	0.0823	0.0849	0.0077	0.0395	0.0396	0.0388	0.0394	0.0404	0.0391	0.0155	0	0.0267	0.0276	0.0154	0.0267	0.0084	0.0162	0.027	0.0851	0.0266	0.0267	0.0112	0.0083	0.0088	0.0085
IIB	CFBP6783	0.0926	0.0911	0.0915	0.0924	0.0841	0.0863	0.0252	0.0405	0.0412	0.0408	0.0405	0.0407	0.041	0.0272	0.0267	0	0.0104	0.0268	0.0005	0.026	0.0275	0.0014	0.0849	0.0015	0.0011	0.0271	0.0263	0.0262	0.0261
IIB	CFBP7014	0.0917	0.0913	0.0902	0.0916	0.0844	0.086	0.0254	0.0415	0.0415	0.0406	0.0413	0.0401	0.0409	0.0268	0.0276	0.0104	0	0.0266	0.0103	0.0262	0.0274	0.011	0.0849	0.0107	0.0105	0.0277	0.0268	0.0264	0.0264
IIB	CIP417	0.0923	0.0922	0.0911	0.0923	0.0826	0.084	0.014	0.0402	0.0389	0.0387	0.04	0.0396	0.0388	0.0004	0.0154	0.0268	0.0266	0	0.0259	0.0152	0.0009	0.0265	0.085	0.0261	0.0259	0.0158	0.0151	0.0152	0.0152
IIB	IBSBF1503	0.0923	0.0916	0.091	0.0924	0.0841	0.0862	0.0252	0.0405	0.0412	0.0408	0.0404	0.0407	0.041	0.0264	0.0267	0.0005	0.0103	0.0259	0	0.026	0.0267	0.0013	0.0848	0.0015	0.0012	0.0271	0.0263	0.0262	0.0262
IIB	IPO1609	0.0912	0.091	0.0893	0.0922	0.0819	0.0834	0.0011	0.0395	0.0396	0.0389	0.0393	0.0393	0.0391	0.0153	0.0084	0.026	0.0262	0.0152	0.026	0	0.0161	0.0263	0.0835	0.0261	0.0259	0.0117	0.0008	0.0014	0.0013
IIB	Molk2	0.0929	0.0931	0.0916	0.0932	0.0836	0.0851	0.0147	0.0408	0.0397	0.0395	0.0407	0.0403	0.0395	0.0011	0.0162	0.0275	0.0274	0.0009	0.0267	0.0161	0	0.0271	0.0857	0.0268	0.0267	0.0165	0.0158	0.016	0.0162
IIB	Po82	0.0935	0.0926	0.0919	0.0932	0.083	0.086	0.0255	0.0407	0.0417	0.0414	0.0407	0.0407	0.0415	0.0269	0.027	0.0014	0.011	0.0265	0.0013	0.0263	0.0271	0	0.0855	0.0013	0.0003	0.0276	0.0266	0.0265	0.0265
IIB	RS2	0.0787	0.079	0.0776	0.0823	0.0228	0.0221	0.0821	0.0865	0.0869	0.0857	0.0864	0.0867	0.0859	0.0854	0.0851	0.0849	0.0849	0.085	0.0848	0.0835	0.0857	0.0855	0	0.0852	0.085	0.0854	0.084	0.0835	0.0836
IIB	UW163	0.0922	0.0915	0.091	0.0924	0.0827	0.0851	0.0254	0.0407	0.0413	0.0408	0.0406	0.0405	0.041	0.0265	0.0266	0.0015	0.0107	0.0261	0.0015	0.0261	0.0268	0.0013	0.0852	0	0.0012	0.0274	0.0264	0.0264	0.0263
IIB	UW179	0.0925	0.0918	0.091	0.0926	0.0829	0.0852	0.0252	0.0404	0.0413	0.0408	0.0404	0.0403	0.0411	0.0264	0.0267	0.0011	0.0105	0.0259	0.0012	0.0259	0.0267	0.0003	0.085	0.0012	0	0.0274	0.0263	0.0261	0.0259
IIB	UW349	0.0936	0.0934	0.0917	0.0941	0.0826	0.085	0.0109	0.0389	0.0392	0.0381	0.0388	0.0398	0.0383	0.0164	0.0112	0.0271	0.0277	0.0158	0.0271	0.0117	0.0165	0.0276	0.0854	0.0274	0.0274	0	0.0097	0.0118	0.0119
IIB	UW365	0.0915	0.0912	0.09	0.0921	0.0818	0.0837	0.0009	0.0393	0.0393	0.0386	0.0391	0.0395	0.0388	0.0155	0.0083	0.0263	0.0268	0.0151	0.0263	0.0008	0.0158	0.0266	0.084	0.0264	0.0263	0.0097	0	0.0014	0.0011
IIB	UW491	0.0914	0.0912	0.0899	0.0917	0.0814	0.084	0.0007	0.0393	0.0393	0.0384	0.0392	0.0393	0.0387	0.0154	0.0088	0.0262	0.0264	0.0152	0.0262	0.0014	0.016	0.0265	0.0835	0.0264	0.0261	0.0118	0.0014	0	0.0016
IIB	UW551	0.0918	0.0915	0.0895	0.0923	0.0818	0.0836	0.0059	0.0394	0.0395	0.0387	0.0392	0.0392	0.0389	0.0154	0.0085	0.0261	0.0264	0.0152	0.0262	0.0013	0.0162	0.0265	0.0836	0.0263	0.0259	0.0119	0.0011	0.0016	0
