# Supplementary material for: Genomic and proteomic evidence supporting the division of the plant pathogen Ralstonia solanacearum into three species
Source: BMC Genomics. 2016 Feb 1;17:90. doi: 10.1186/s12864-016-2413-z (PMC4736150; doi:10.1186/s12864-016-2413-z)
Supplement: Additional file 2: — Bacterial strains used for proteomic analysis. Phylotype and sequevar classifications for the strains in the R. solanacearum species complex were determined as previously described [14]. The sequenced strains are highlighted in green. (XLSX 47 kb) [file 12864_2016_2413_MOESM2_ESM.xlsx]

## Sheet: MALDI-TOF Strains
73 Rs strains to MALDI-TOF and 1 outgroup (R. eutropha )
Strain	Host	Origin	RUN	Phylotype- Sequevar	Nomenclature proposed in Safni et al. 2014
R292	White mulberry	China	RUN91	I-12	R. pseudosolanacearum sp. nov.	I: 14 strains
CFBP7058, CMR134	Huckleberry	Cameroon	RUN215	I-13	R. pseudosolanacearum sp. nov.
PSS81	Tomato	Taiwan	RUN258	I-14	R. pseudosolanacearum sp. nov.
PSS358	Tomato	Taiwan	RUN159	I-15	R. pseudosolanacearum sp. nov.
ACH92	Ginger	Australia	RUN158	I-16	R. pseudosolanacearum sp. nov.
P11	Peanut	China	RUN337	I-17	R. pseudosolanacearum sp. nov.
GMI1000	Tomato	French Guyana	RUN54	I-18	R. pseudosolanacearum sp. nov.
JT519	Geranium	Reunion Is.	RUN471	I-31	R. pseudosolanacearum sp. nov.
PSS219	Tomato	Taiwan	RUN257	I-34	R. pseudosolanacearum sp. nov.
O3	Olive tree	China	RUN339	I-44	R. pseudosolanacearum sp. nov.
CIP365	Potato	Philippines	RUN47	I-45	R. pseudosolanacearum sp. nov.
MAD17	Pepper	Madagascar	RUN320	I-46	R. pseudosolanacearum sp. nov.
GMI8254	Tomato	Indonesia	RUN597	I-47	R. pseudosolanacearum sp. nov.
M2	Mulberry	China	RUN343	I-48	R. pseudosolanacearum sp. nov.
IBSBF1900	Banana	Brazil	RUN301	IIA-24	R. solanacearum	IIA: 17 strains
B50	Banana	Brazil	RUN24	IIA-24	R. solanacearum
CFBP2972	Potato	Martinique (FWI)	RUN30	IIA-35	R. solanacearum
CFBP2957	Tomato	Martinique	RUN27, RUN36	IIA-36	R. solanacearum
RF38	Tomato	Trinidad	RUN549	IIA-37	R. solanacearum
CFBP6779	Canna Russian Red	Martinique (FWI)	RUN288	IIA-38	R. solanacearum
CFBP2958	Tomato	Guadeloupe (FWI)	RUN28	IIA-39	R. solanacearum
UW469	Potato	Brazil	RUN109	IIA-40	R. solanacearum
CFBP7032, CMR39	Tomato	Cameroon	RUN150	IIA-41	R. solanacearum
T1-UY	Tomato	Uruguay	RUN448	IIA-50	R. solanacearum
CFBP7054, CMR121	Tomato	Cameroon	RUN203	IIA-52	R. solanacearum
A3909	Heliconia	Hawaii	RUN9	IIA-6	R. solanacearum
GMI8044	Banana	Grenada	RUN585	IIA-6	R. solanacearum
UW181	Plantain	Venezuela	RUN454	IIA-6	R. solanacearum
Grenada9-1	Bluggoe	Grenada	RUN394	IIA-6	R. solanacearum
ICMP7963	Potato	Kenya	RUN55	IIA-7	R. solanacearum
K60T Z	Tomato	EUA	RUN892	IIA-7	R. solanacearum
CMR34	Tomato	Cameroon	RUN147	IIB-1	R. solanacearum	IIB: 22 strains
IPO1609	Potato	Netherlands	RUN1	IIB-1	R. solanacearum
JT516	Potato	Reunion	RUN160	IIB-1	R. solanacearum
CFBP3858	Potato	Netherlands	RUN32	IIB-1	R. solanacearum
UW491	Potato	Colombia	RUN2014	IIB-1	R. solanacearum
UW551	Pelargonium	Kenya	RUN449	IIB-1	R. solanacearum
UW365	Potato	China	RUN2013	IIB-1	R. solanacearum
UW349	Potato	Brazil	RUN2012	IIB-1	R. solanacearum
CIP10, UW477	Potato	Peru	RUN110	IIB-25	R. solanacearum
IBSBF2001	Tomato	Brazil	RUN981	IIB-25	R. solanacearum
CIP240	Potato	Brazil	RUN482	IIB-26	R. solanacearum
ISBSF1712	Geranium	Brazil	RUN299	IIB-27	R. solanacearum
NCPPB3987	Potato	Brazil	RUN81	IIB-28	R. solanacearum
CIP418	Peanut	Indonesia	RUN265	IIB-3	R. solanacearum
MolK2	Banana	Philippines	RUN74	IIB-3	R. solanacearum
CFBP1416	Plantain	Costa Rica	RUN459	IIB-3	R. solanacearum
UW163	Plantain	Peru	RUN586	IIB-4	R. solanacearum
UW170	Heliconia	Colombia	RUN262	IIB-4	R. solanacearum
UW179	Plantain	Colombia	RUN92	IIB-4	R. solanacearum
CFBP6783	Heliconia	Martinique	RUN17	IIB-4NPB	R. solanacearum
IBSBF1503	Cucumber	Brazil	RUN302	IIB-4NPB	R. solanacearum
CFBP7014	Anthurium	Trinidad	RUN297	IIB-51	R. solanacearum
JT525	Geranium	Reunion	RUN60	III-19	R. pseudosolanacearum sp. nov.	III: 11 strains
J25	Tomato	Kenya	RUN56	III-20	R. pseudosolanacearum sp. nov.
NCPPB1018	Potato	Angola	RUN479	III-21	R. pseudosolanacearum sp. nov.
NCPPB332	Potato	Zimbabwe	RUN75	III-22	R. pseudosolanacearum sp. nov.
CFBP3059	Eggplant	Burkina Faso	RUN31	III-23	R. pseudosolanacearum sp. nov.
CMR15, CFBP6941	Tomato	Cameroon	RUN133	III-29	R. pseudosolanacearum sp. nov.
CMR32, CFBP6942	Huckleberry	Cameroon	RUN145	III-29	R. pseudosolanacearum sp. nov.
DGBBC1227	Potato	Guinea	RUN364	III-42	R. pseudosolanacearum sp. nov.
DGBBC1125	Potato	Guinea	RUN369	III-43	R. pseudosolanacearum sp. nov.
DGBBC1138	Potato	Guinea	RUN362	III-44	R. pseudosolanacearum sp. nov.
CMR66	Huckleberry	Cameroon	RUN166	III-49	R. pseudosolanacearum sp. nov.
PSI07	Tomato	Indonesia	RUN83	IV-10	R. syzygii subsp. celebensis subsp. nov.	IV: 9 strains
CFBP6727	Potato	Indonesia	RUN702	IV-10	R. syzygii subsp. celebensis subsp. nov.
PSi36	Tomato	Indonesia	RUN84	IV-10	R. syzygii subsp. celebensis subsp. nov.
R229 (BDB)	Banana	Indonesia	RUN62	IV-10	R. syzygii subsp. indonesiensis subsp. nov.
UQRS635 (BDB)	Banana	Indonesia	RUN1350	IV-10	R. syzygii subsp. indonesiensis subsp. nov.
ACH732, UW433, CIP357	Tomato	Australia	RUN14	IV-11	R. syzygii subsp. celebensis subsp. nov.
MAFF301558	Potato	Japan	RUN71	IV-8	R. syzygii subsp. celebensis subsp. nov.
R24 (RSY)	Clove	Indonesia	RUN88	IV-9	R. syzygii subsp. syzygii subsp. nov.
R220	Clove	Indonesia	RUN1332	IV-9	R. syzygii subsp. syzygii subsp. nov.
R. eutropha (LMG1199)	Outgroup			Outgroup
						n= 73 strains
Sequenced strains
