# Supplementary material for: Genomic and proteomic evidence supporting the division of the plant pathogen Ralstonia solanacearum into three species
Source: BMC Genomics. 2016 Feb 1;17:90. doi: 10.1186/s12864-016-2413-z (PMC4736150; doi:10.1186/s12864-016-2413-z)
Supplement: Additional file 3: — MALDI-TOF peak lists. Peak lists extracted from MALDI-TOF spectrum for 73 R. solanacearum strains with FlexAnalysis software (Bruker Daltonics). (ZIP 76 kb) [file 12864_2016_2413_MOESM3_ESM.zip]

Archive with 156 entries (153 files):
- Additional file 3/
- Additional file 3/.DS_Store
- __MACOSX/
- __MACOSX/Additional file 3/
- __MACOSX/Additional file 3/._.DS_Store
- Additional file 3/I-12_RUN91.peaks
- __MACOSX/Additional file 3/._I-12_RUN91.peaks
- Additional file 3/I-13_RUN215.peaks
- __MACOSX/Additional file 3/._I-13_RUN215.peaks
- Additional file 3/I-14_RUN258.peaks
- __MACOSX/Additional file 3/._I-14_RUN258.peaks
- Additional file 3/I-15_RUN159.peaks
- __MACOSX/Additional file 3/._I-15_RUN159.peaks
- Additional file 3/I-16_RUN158.peaks
- __MACOSX/Additional file 3/._I-16_RUN158.peaks
- Additional file 3/I-17_RUN337.peaks
- __MACOSX/Additional file 3/._I-17_RUN337.peaks
- Additional file 3/I-18_RUN54.peaks
- __MACOSX/Additional file 3/._I-18_RUN54.peaks
- Additional file 3/I-31_RUN471.peaks
- __MACOSX/Additional file 3/._I-31_RUN471.peaks
- Additional file 3/I-34_RUN257.peaks
- __MACOSX/Additional file 3/._I-34_RUN257.peaks
- Additional file 3/I-44_RUN339.peaks
- __MACOSX/Additional file 3/._I-44_RUN339.peaks
- Additional file 3/I-45_RUN47.peaks
- __MACOSX/Additional file 3/._I-45_RUN47.peaks
- Additional file 3/I-46_RUN320.peaks
- __MACOSX/Additional file 3/._I-46_RUN320.peaks
- Additional file 3/I-47_RUN597.peaks
- __MACOSX/Additional file 3/._I-47_RUN597.peaks
- Additional file 3/I-48_RUN343.peaks
- __MACOSX/Additional file 3/._I-48_RUN343.peaks
- Additional file 3/IIA-24_RUN24.peaks
- __MACOSX/Additional file 3/._IIA-24_RUN24.peaks
- Additional file 3/IIA-24_RUN301.peaks
- __MACOSX/Additional file 3/._IIA-24_RUN301.peaks
- Additional file 3/IIA-35_RUN30.peaks
- __MACOSX/Additional file 3/._IIA-35_RUN30.peaks
- Additional file 3/IIA-36_RUN27.peaks
- __MACOSX/Additional file 3/._IIA-36_RUN27.peaks
- Additional file 3/IIA-36_RUN36.peaks
- __MACOSX/Additional file 3/._IIA-36_RUN36.peaks
- Additional file 3/IIA-37_RUN549.peaks
- __MACOSX/Additional file 3/._IIA-37_RUN549.peaks
- Additional file 3/IIA-38_RUN288.peaks
- __MACOSX/Additional file 3/._IIA-38_RUN288.peaks
- Additional file 3/IIA-39_RUN28.peaks
- __MACOSX/Additional file 3/._IIA-39_RUN28.peaks
- Additional file 3/IIA-40_RUN109.peaks
- __MACOSX/Additional file 3/._IIA-40_RUN109.peaks
- Additional file 3/IIA-41_RUN150.peaks
- __MACOSX/Additional file 3/._IIA-41_RUN150.peaks
- Additional file 3/IIA-50_RUN448.peaks
- __MACOSX/Additional file 3/._IIA-50_RUN448.peaks
- Additional file 3/IIA-52_RUN203.peaks
- __MACOSX/Additional file 3/._IIA-52_RUN203.peaks
- Additional file 3/IIA-6_RUN394.peaks
- __MACOSX/Additional file 3/._IIA-6_RUN394.peaks
- Additional file 3/IIA-6_RUN454.peaks
- __MACOSX/Additional file 3/._IIA-6_RUN454.peaks
- Additional file 3/IIA-6_RUN585.peaks
- __MACOSX/Additional file 3/._IIA-6_RUN585.peaks
- Additional file 3/IIA-6_RUN9.peaks
- __MACOSX/Additional file 3/._IIA-6_RUN9.peaks
- Additional file 3/IIA-7_RUN55.peaks
- __MACOSX/Additional file 3/._IIA-7_RUN55.peaks
- Additional file 3/IIA-7_RUN892.peaks
- __MACOSX/Additional file 3/._IIA-7_RUN892.peaks
- Additional file 3/IIB-1_RUN1.peaks
- __MACOSX/Additional file 3/._IIB-1_RUN1.peaks
- Additional file 3/IIB-1_RUN147.peaks
- __MACOSX/Additional file 3/._IIB-1_RUN147.peaks
- Additional file 3/IIB-1_RUN160.peaks
- __MACOSX/Additional file 3/._IIB-1_RUN160.peaks
- Additional file 3/IIB-1_RUN2012.peaks
- __MACOSX/Additional file 3/._IIB-1_RUN2012.peaks
- Additional file 3/IIB-1_RUN2013.peaks
- __MACOSX/Additional file 3/._IIB-1_RUN2013.peaks
- Additional file 3/IIB-1_RUN2014.peaks
- __MACOSX/Additional file 3/._IIB-1_RUN2014.peaks
- Additional file 3/IIB-1_RUN32.peaks
- __MACOSX/Additional file 3/._IIB-1_RUN32.peaks
- Additional file 3/IIB-1_RUN449.peaks
- __MACOSX/Additional file 3/._IIB-1_RUN449.peaks
- Additional file 3/IIB-25_RUN110.peaks
- __MACOSX/Additional file 3/._IIB-25_RUN110.peaks
- Additional file 3/IIB-25_RUN981.peaks
- __MACOSX/Additional file 3/._IIB-25_RUN981.peaks
- Additional file 3/IIB-26_RUN482.peaks
- __MACOSX/Additional file 3/._IIB-26_RUN482.peaks
- Additional file 3/IIB-27_RUN299.peaks
- __MACOSX/Additional file 3/._IIB-27_RUN299.peaks
- Additional file 3/IIB-28_RUN81.peaks
- __MACOSX/Additional file 3/._IIB-28_RUN81.peaks
- Additional file 3/IIB-3_RUN265.peaks
- __MACOSX/Additional file 3/._IIB-3_RUN265.peaks
- Additional file 3/IIB-3_RUN459.peaks
- __MACOSX/Additional file 3/._IIB-3_RUN459.peaks
- Additional file 3/IIB-3_RUN74.peaks
- __MACOSX/Additional file 3/._IIB-3_RUN74.peaks
- Additional file 3/IIB-4_RUN262.peaks
- __MACOSX/Additional file 3/._IIB-4_RUN262.peaks
- Additional file 3/IIB-4_RUN586.peaks
- __MACOSX/Additional file 3/._IIB-4_RUN586.peaks
- Additional file 3/IIB-4_RUN92.peaks
- __MACOSX/Additional file 3/._IIB-4_RUN92.peaks
- Additional file 3/IIB-4NPB_RUN17.peaks
- __MACOSX/Additional file 3/._IIB-4NPB_RUN17.peaks
- Additional file 3/IIB-4NPB_RUN302.peaks
- __MACOSX/Additional file 3/._IIB-4NPB_RUN302.peaks
- Additional file 3/IIB-51_RUN297.peaks
- __MACOSX/Additional file 3/._IIB-51_RUN297.peaks
- Additional file 3/III-19_RUN60.peaks
- __MACOSX/Additional file 3/._III-19_RUN60.peaks
- Additional file 3/III-20_RUN56.peaks
- __MACOSX/Additional file 3/._III-20_RUN56.peaks
- Additional file 3/III-21_RUN479.peaks
- __MACOSX/Additional file 3/._III-21_RUN479.peaks
- Additional file 3/III-22_RUN75.peaks
- __MACOSX/Additional file 3/._III-22_RUN75.peaks
- Additional file 3/III-23_RUN31.peaks
- __MACOSX/Additional file 3/._III-23_RUN31.peaks
- Additional file 3/III-29_RUN133.peaks
- __MACOSX/Additional file 3/._III-29_RUN133.peaks
- Additional file 3/III-29_RUN145.peaks
- __MACOSX/Additional file 3/._III-29_RUN145.peaks
- Additional file 3/III-42_RUN364.peaks
- __MACOSX/Additional file 3/._III-42_RUN364.peaks
- Additional file 3/III-43_RUN369.peaks
- __MACOSX/Additional file 3/._III-43_RUN369.peaks
- Additional file 3/III-44_RUN362.peaks
- __MACOSX/Additional file 3/._III-44_RUN362.peaks
- Additional file 3/III-49_RUN166.peaks
- __MACOSX/Additional file 3/._III-49_RUN166.peaks
- Additional file 3/IV-10_RUN62.peaks
- __MACOSX/Additional file 3/._IV-10_RUN62.peaks
- Additional file 3/IV-10_RUN702.peaks
- __MACOSX/Additional file 3/._IV-10_RUN702.peaks
- Additional file 3/IV-10_RUN74.peaks
- __MACOSX/Additional file 3/._IV-10_RUN74.peaks
- Additional file 3/IV-10_RUN83.peaks
- __MACOSX/Additional file 3/._IV-10_RUN83.peaks
- Additional file 3/IV-10_RUN84.peaks
- __MACOSX/Additional file 3/._IV-10_RUN84.peaks
- Additional file 3/IV-11_RUN14.peaks
- __MACOSX/Additional file 3/._IV-11_RUN14.peaks
- Additional file 3/IV-8_RUN71.peaks
- __MACOSX/Additional file 3/._IV-8_RUN71.peaks
- Additional file 3/IV-9_RUN1332.peaks
- __MACOSX/Additional file 3/._IV-9_RUN1332.peaks
- Additional file 3/IV-9_RUN88.peaks
- __MACOSX/Additional file 3/._IV-9_RUN88.peaks
- Additional file 3/outgroup_Reutropha.peaks
- __MACOSX/Additional file 3/._outgroup_Reutropha.peaks
- __MACOSX/._Additional file 3
