# Supplementary material for: Genomic and proteomic evidence supporting the division of the plant pathogen Ralstonia solanacearum into three species
Source: BMC Genomics. 2016 Feb 1;17:90. doi: 10.1186/s12864-016-2413-z (PMC4736150; doi:10.1186/s12864-016-2413-z)
Supplement: Additional file 3: — MALDI-TOF peak lists. Peak lists extracted from MALDI-TOF spectrum for 73 R. solanacearum strains with FlexAnalysis software (Bruker Daltonics). (ZIP 76 kb) [file 12864_2016_2413_MOESM3_ESM.zip › Additional file 3/I-12_RUN91.peaks]

2030.31
2703.086
2815.58
3209.286
3260.346
3465.761
3486.882
3633.143
4329.626
4574.241
4643.344
4819.008
4830.611
4841.092
4846.49
5284.386
5323.21
5417.45
5439.643
5459.503
5478.476
5960.717
6190.53
6213.278
6232.055
6313.784
6528.305
6669.742
6676.395
6936.479
6979.981
7126.955
7264.305
7270.497
7529.066
7886.447
8635.05
8660.92
8945.823
9088.852
9149.063
9572.609
9638.384
9684.929
9708.192
9739.87
9750.47
9762.158
9860.233
9903.89
9928.038
9951.112
9971.669
9987.37
10007.494
10025.346
10035.844
10081.397
10204.231
10569.014
10645.209
15053.014
17887.372
19953.066
19967.168
19980.536
19992.267
19992.267
20010.165
20038.562
20062.608
20071.401
