# Supplementary material for: Genomic and proteomic evidence supporting the division of the plant pathogen Ralstonia solanacearum into three species
Source: BMC Genomics. 2016 Feb 1;17:90. doi: 10.1186/s12864-016-2413-z (PMC4736150; doi:10.1186/s12864-016-2413-z)
Supplement: Additional file 3: — MALDI-TOF peak lists. Peak lists extracted from MALDI-TOF spectrum for 73 R. solanacearum strains with FlexAnalysis software (Bruker Daltonics). (ZIP 76 kb) [file 12864_2016_2413_MOESM3_ESM.zip › Additional file 3/I-13_RUN215.peaks]

2030.266
2054.19
2815.333
3026.651
3493.189
3634.02
4507.704
4643.057
4819.014
4950.856
5000.653
5103.564
5266.256
5285.05
5326.023
5417.327
5459.168
5959.718
5977.477
6016.612
6026.779
6061.114
6077.35
6102.813
6190.918
6209.906
6216.523
6233.236
6273.827
6303.076
6527.323
6633.777
6646.563
6653.839
6662.236
6844.378
6935.394
6980.658
7126.954
7268.534
7268.535
7501.944
7768.976
8661.471
8944.55
8974.22
8980.253
9019.645
9087.8
9599.49
9638.651
9862.183
9903.62
9938.615
9958.981
9968.771
9976.031
9989.003
10038.975
10209.247
10232.607
10267.43
10312.247
10337.355
10352.75
10532.157
10644.855
11110.108
14997.785
15114.519
15133.946
17885.837
19839.026
19851.169
19855.912
19868.6
19883.958
19898.165
19908.795
19926.148
19939.667
19970.605
19986.147
19995.363
20005.798
