# Supplementary material for: Genomic and proteomic evidence supporting the division of the plant pathogen Ralstonia solanacearum into three species
Source: BMC Genomics. 2016 Feb 1;17:90. doi: 10.1186/s12864-016-2413-z (PMC4736150; doi:10.1186/s12864-016-2413-z)
Supplement: Additional file 3: — MALDI-TOF peak lists. Peak lists extracted from MALDI-TOF spectrum for 73 R. solanacearum strains with FlexAnalysis software (Bruker Daltonics). (ZIP 76 kb) [file 12864_2016_2413_MOESM3_ESM.zip › Additional file 3/I-14_RUN258.peaks]

3208.923
3560.04
3628.952
3633.194
4162.299
4328.359
4442.945
4573.18
4653.009
4799.474
4818.204
5100.836
5265.853
5322.455
5756.17
6526.625
6559.216
6648.333
6665.186
6834.788
6935.147
7009.531
7025.458
7045.625
7126.087
7141.866
7242.948
7260.915
7271.638
7513.3
7768.812
8327.381
8660.174
8889.867
9018.506
9148.932
9307.11
9568.247
9598.193
9637.355
9708.451
9715.998
9734.962
9907
9923.394
9949.209
9970.71
10016.794
10037.885
10161.539
10202.042
10251.672
10320.182
10344.116
10379.996
10529.08
10644.613
11108.072
11510.113
13857.031
15022.289
15071.41
15086.646
15103.031
15131.152
15164.298
17885.299
19744.863
19841.527
19854.729
19882.724
19891.378
19914.138
19921.345
19929.452
19943.662
20014.183
20026.981
20048.523
20085.637
20105.328
