# Supplementary material for: Genomic and proteomic evidence supporting the division of the plant pathogen Ralstonia solanacearum into three species
Source: BMC Genomics. 2016 Feb 1;17:90. doi: 10.1186/s12864-016-2413-z (PMC4736150; doi:10.1186/s12864-016-2413-z)
Supplement: Additional file 3: — MALDI-TOF peak lists. Peak lists extracted from MALDI-TOF spectrum for 73 R. solanacearum strains with FlexAnalysis software (Bruker Daltonics). (ZIP 76 kb) [file 12864_2016_2413_MOESM3_ESM.zip › Additional file 3/I-15_RUN159.peaks]

1975.891
2816.983
3233.211
4646.889
4821.003
5289.935
5403.054
5421.921
5444.311
5465.958
5482.887
5487.834
5504.979
5510.447
5527.638
5531.908
5541.418
5555.648
5570.743
5578.077
5595.46
5599.944
6196.608
6219.716
6240.827
6259.906
6284.707
6304.094
6320.272
6331.295
6339.206
6473.814
6495.63
6520.07
7280.075
7291.789
7332.761
9644.457
9664.012
9867.308
9889.043
9950.432
9960.328
9975.083
9984.551
10003.375
10019.649
10033.876
10052.908
10208.483
19940.162
19958.438
19975.22
20025.65
20036.6
20055.605
