# Supplementary material for: Genomic and proteomic evidence supporting the division of the plant pathogen Ralstonia solanacearum into three species
Source: BMC Genomics. 2016 Feb 1;17:90. doi: 10.1186/s12864-016-2413-z (PMC4736150; doi:10.1186/s12864-016-2413-z)
Supplement: Additional file 3: — MALDI-TOF peak lists. Peak lists extracted from MALDI-TOF spectrum for 73 R. solanacearum strains with FlexAnalysis software (Bruker Daltonics). (ZIP 76 kb) [file 12864_2016_2413_MOESM3_ESM.zip › Additional file 3/I-16_RUN158.peaks]

3208.204
3465.742
3486.601
3559.551
3630.195
3881.814
4328.622
4370.003
4652.81
4817.824
5024.769
5264.844
5289.483
5322.97
5960.35
5976.301
6677.633
6935.584
6979.302
6996.908
7079.547
7108.117
7125.673
7140.114
7261.844
7271.117
7542.334
7768.127
8603.343
8658.051
8742.803
8942.052
9018.003
9031.706
9307.173
9487.991
9596.236
9636.691
9860.115
9971.847
10021.492
10036.905
10528.573
10562.888
10580.493
10619.96
10645.497
11948.215
15036.898
15080.573
15225.144
17206.128
17880.242
18027.358
19948.029
19962.467
19979.353
20001.404
20019.776
20035.906
20049.772
20060.829
20078.103
