# Supplementary material for: Genomic and proteomic evidence supporting the division of the plant pathogen Ralstonia solanacearum into three species
Source: BMC Genomics. 2016 Feb 1;17:90. doi: 10.1186/s12864-016-2413-z (PMC4736150; doi:10.1186/s12864-016-2413-z)
Supplement: Additional file 3: — MALDI-TOF peak lists. Peak lists extracted from MALDI-TOF spectrum for 73 R. solanacearum strains with FlexAnalysis software (Bruker Daltonics). (ZIP 76 kb) [file 12864_2016_2413_MOESM3_ESM.zip › Additional file 3/I-17_RUN337.peaks]

2029.645
2814.712
2975.151
3208.891
3329.503
3559.694
3631.456
3631.456
4508.212
4818.529
5103.425
5265.338
5284.421
5416.885
5959.003
5975.004
6190.374
6664.311
6840.182
6979.299
7125.49
7263.319
7271.328
7738.697
7886.684
8659.812
8746.035
8944.393
8973.979
9019.034
9057.065
9088.379
9596.913
9637.629
9861.182
9902.555
9927.757
9949.472
10027.748
10036.825
10052.262
10208.354
10259.222
10313.224
10328.011
10378.624
10529.089
11102.409
14996.634
15144.211
17885.906
19878.521
19894.042
19910.096
19922.166
19953.868
19965.124
19978.51
20006.754
20052.565
