# Supplementary material for: Genomic and proteomic evidence supporting the division of the plant pathogen Ralstonia solanacearum into three species
Source: BMC Genomics. 2016 Feb 1;17:90. doi: 10.1186/s12864-016-2413-z (PMC4736150; doi:10.1186/s12864-016-2413-z)
Supplement: Additional file 3: — MALDI-TOF peak lists. Peak lists extracted from MALDI-TOF spectrum for 73 R. solanacearum strains with FlexAnalysis software (Bruker Daltonics). (ZIP 76 kb) [file 12864_2016_2413_MOESM3_ESM.zip › Additional file 3/I-18_RUN54.peaks]

2314.898
2815.47
2975.269
3146.734
3153.502
3208.733
3260.264
3486.726
3560.494
3633.764
3642.387
4163.496
4329.068
4444.522
4508.32
4541.87
4574.754
4644.015
4819.392
4972.986
4987.444
5019.946
5083.672
5264.033
5323.856
5961.319
5976.374
6301.856
6314.988
6528.591
6561.18
6595.645
6607.604
6612.665
6619.582
6636.981
6642.718
6650.989
6668.066
6836.629
6936.333
6981.457
7127.999
7274.327
7290.076
7530.34
7771.026
7887.163
8330.385
8662.134
8892.475
8947.824
8962.928
8976.123
9021.686
9066.167
9089.529
9151.982
9310.953
9598.138
9603.054
9640.762
9814.461
9864.339
9865.513
9886.302
9909.572
9953.407
9974.363
10015.798
10044.509
10169.738
10255.55
10326.839
10532.546
10648.591
11105.329
11139.434
15056.754
15135.595
17890.348
19625.774
19739.357
19750.876
19773.559
19786.233
19805.544
19846.939
19856.541
19867.479
19889.494
19898.636
19917.159
19926.225
19942.637
19975.851
20002.79
20016.658
20047.112
20074.719
