# Supplementary material for: Genomic and proteomic evidence supporting the division of the plant pathogen Ralstonia solanacearum into three species
Source: BMC Genomics. 2016 Feb 1;17:90. doi: 10.1186/s12864-016-2413-z (PMC4736150; doi:10.1186/s12864-016-2413-z)
Supplement: Additional file 3: — MALDI-TOF peak lists. Peak lists extracted from MALDI-TOF spectrum for 73 R. solanacearum strains with FlexAnalysis software (Bruker Daltonics). (ZIP 76 kb) [file 12864_2016_2413_MOESM3_ESM.zip › Additional file 3/I-31_RUN471.peaks]

3208.479
3329.406
3559.42
3633.136
3882.037
4130.11
4328.633
4443.557
4507.519
4574.22
4653.056
4796.495
4818.035
5263.953
5291.32
5321.938
6526.772
6560.446
6666.297
6834.766
6879.509
6909.204
6934.907
7009.171
7024.367
7109.901
7126.256
7261.202
7271.988
7769.46
8264.325
8328.205
8597.434
8660.742
8744.421
8890.414
8944.851
8976.355
9019.559
9088.354
9119.444
9149.419
9308.445
9490.378
9596.012
9638.655
9804.532
10203.31
10253.424
10302.632
10324.65
10344.989
10353.448
10360.813
10381.13
10395.952
10530.561
10583.415
10646.37
11102.622
11121.216
11512.915
11951.22
15025.519
15136.466
17891.571
19596.725
19612.842
19653.415
