# Supplementary material for: Genomic and proteomic evidence supporting the division of the plant pathogen Ralstonia solanacearum into three species
Source: BMC Genomics. 2016 Feb 1;17:90. doi: 10.1186/s12864-016-2413-z (PMC4736150; doi:10.1186/s12864-016-2413-z)
Supplement: Additional file 3: — MALDI-TOF peak lists. Peak lists extracted from MALDI-TOF spectrum for 73 R. solanacearum strains with FlexAnalysis software (Bruker Daltonics). (ZIP 76 kb) [file 12864_2016_2413_MOESM3_ESM.zip › Additional file 3/I-34_RUN257.peaks]

2814.836
2974.768
3208.536
3329.309
3396.422
3465.183
3486.055
3559.135
3627.945
3881.522
4515.389
4817.952
4929.518
4977.13
4980.509
4996.318
5100.179
5112.225
5127.274
5264.207
5959.767
5975.514
6561.281
6618.119
6634.07
6647.122
6665.529
6796.929
6839.249
6860.041
6887.562
6934.781
6979.639
7125.979
7260.867
7271.672
7327.219
7405.361
7499.846
7572.713
7769.256
8744.582
8943.345
8992.66
9035.106
9075.697
9088.078
9595.818
9607.513
9637.572
9861.271
9886.699
9900.684
9906.985
9942.212
9949.902
9972.142
9990.679
10036.235
10159.213
10202.423
10259.078
10329.672
10345.383
10375.392
10530.198
11108.319
11175.569
14956.501
14965.544
14996.877
15060.435
15075.251
15086.868
15102.327
15144.848
15183.982
17886.336
19608.548
19765.529
19782.859
19820.828
19842.679
19852.202
19870.497
19913.391
19957.089
19965.587
19995.277
20016.216
20028.208
20059.899
20078.565
20102.368
