# Supplementary material for: Genomic and proteomic evidence supporting the division of the plant pathogen Ralstonia solanacearum into three species
Source: BMC Genomics. 2016 Feb 1;17:90. doi: 10.1186/s12864-016-2413-z (PMC4736150; doi:10.1186/s12864-016-2413-z)
Supplement: Additional file 3: — MALDI-TOF peak lists. Peak lists extracted from MALDI-TOF spectrum for 73 R. solanacearum strains with FlexAnalysis software (Bruker Daltonics). (ZIP 76 kb) [file 12864_2016_2413_MOESM3_ESM.zip › Additional file 3/I-44_RUN339.peaks]

2814.814
3208.265
3259.619
3329.036
3465.163
3559.106
3628.23
3632.25
3881.75
4506.767
4541.791
4573.609
4797.135
4817.875
5077.456
5098.509
5124.082
5264.247
5289.628
5320.496
5959.028
6148.904
6527.286
6559.843
6665.018
6739.304
6763.762
6769.54
6775.719
6781.95
6795.451
6819.761
6833.598
6880.413
6935.143
6979.638
7125.729
7141.12
7260.31
7271.809
7325.374
7404.068
7544.81
7567.798
7768.452
7885.396
8596.729
8660.074
8888.721
8943.388
8976.663
9018.227
9087.287
9136.75
9149.295
9489.612
9594.068
9637.249
9710.669
9802.633
9901.534
10038.535
10081.455
10093.783
10157.107
10161.909
10171.268
10180.148
10187.001
10201.803
10251.63
10299.925
10322.213
10379.886
10529.034
10643.836
11108.123
12297.359
15044.144
15086.849
15103.547
15131.14
17885.059
19605.691
