# Supplementary material for: Genomic and proteomic evidence supporting the division of the plant pathogen Ralstonia solanacearum into three species
Source: BMC Genomics. 2016 Feb 1;17:90. doi: 10.1186/s12864-016-2413-z (PMC4736150; doi:10.1186/s12864-016-2413-z)
Supplement: Additional file 3: — MALDI-TOF peak lists. Peak lists extracted from MALDI-TOF spectrum for 73 R. solanacearum strains with FlexAnalysis software (Bruker Daltonics). (ZIP 76 kb) [file 12864_2016_2413_MOESM3_ESM.zip › Additional file 3/I-45_RUN47.peaks]

2975.035
3152.516
3208.92
3260.106
3329.984
3487.301
3560.107
3633.316
3640.993
3909.304
4162.859
4290.092
4329.632
4393.339
4443.781
4507.186
4574.293
4654.001
4798.919
4818.548
4973.545
5097.178
5226.202
5290.069
5323.158
5595.894
5756.13
5959.868
5976.103
6301.396
6313.289
6527.247
6560.189
6649.212
6665.839
6840.388
6932.502
6979.796
7125.582
7271.946
7287.53
7575.1
7769.539
7785.757
7822.35
7886.465
8327.524
8583.743
8659.653
8744.054
8889.684
8943.38
9018.901
9034.396
9088.575
9149.089
9307.818
9596.337
9637.291
9947.856
9973.141
9991.417
10039.838
10195.317
10259.03
10305.585
10326.406
10379.881
10581.701
10644.394
11101.015
11167.423
11186.489
11509.665
11950.391
14995.131
15144.408
17884.381
19918.063
19927.572
19967.078
19976.851
19996.023
20018.201
20028.914
20045.491
