# Supplementary material for: Genomic and proteomic evidence supporting the division of the plant pathogen Ralstonia solanacearum into three species
Source: BMC Genomics. 2016 Feb 1;17:90. doi: 10.1186/s12864-016-2413-z (PMC4736150; doi:10.1186/s12864-016-2413-z)
Supplement: Additional file 3: — MALDI-TOF peak lists. Peak lists extracted from MALDI-TOF spectrum for 73 R. solanacearum strains with FlexAnalysis software (Bruker Daltonics). (ZIP 76 kb) [file 12864_2016_2413_MOESM3_ESM.zip › Additional file 3/I-46_RUN320.peaks]

2029.815
2814.414
3199.191
3327.817
3464.547
3484.35
3558.76
3628.724
3632.62
4506.531
4540.57
4816.826
4947.933
5095.726
5123.251
5263.526
5957.503
6405.3
6550.674
6592.108
6646.16
6663.974
6833.6
6875.493
6880.758
6893.738
6934.524
6978.417
7125.12
7259.969
7270.843
7418.739
7563.437
7605.339
7768.081
8944.237
8975.589
9017.932
9056.745
9086.259
9161.52
9206.287
9636.543
9859.098
9901.047
9943.65
9969.947
9978.008
10034.399
10148.899
10193.549
10250.756
10300.703
10320.588
10379.735
10527.511
11129.498
11197.319
14752.726
14760.44
15130.98
15209.461
15234.558
15255.704
17884.272
19819.204
19850.698
19869.883
19878.165
19891.813
19916.814
19928.914
19950.698
19972.633
20017.571
