# Supplementary material for: Genomic and proteomic evidence supporting the division of the plant pathogen Ralstonia solanacearum into three species
Source: BMC Genomics. 2016 Feb 1;17:90. doi: 10.1186/s12864-016-2413-z (PMC4736150; doi:10.1186/s12864-016-2413-z)
Supplement: Additional file 3: — MALDI-TOF peak lists. Peak lists extracted from MALDI-TOF spectrum for 73 R. solanacearum strains with FlexAnalysis software (Bruker Daltonics). (ZIP 76 kb) [file 12864_2016_2413_MOESM3_ESM.zip › Additional file 3/I-47_RUN597.peaks]

2815.324
3260.379
3633.478
3641.097
4130.369
4394.226
4573.012
4643.842
4796.078
4818.268
4834.848
5263.239
5285.613
5323.766
5416.641
5459.039
5960.078
6300.294
6313.852
6405.733
6526.912
6540.453
6560.729
6654.601
6665.052
6937.118
6979.877
7126.513
7236.036
7272.024
7287.409
7768.587
8264.169
8326.933
8659.332
8890.491
9018.704
9088.525
9108.604
9149.061
9598.784
9637.677
9688.549
9705.394
9713.662
9801.252
9859.557
9903.012
9926.413
9947.593
9969.835
9984.554
10033.541
10166.674
10251.693
10529.765
10644.921
15022.397
15134.481
17884.056
19606.914
19621.718
19638.831
19648.153
19748.103
19772.154
19789.574
19809.698
19831.579
19844.493
19860.555
19868.549
19880.401
19896.72
19906.108
19929.476
19951.037
19971.223
19984.613
20021.814
20033.032
20051.121
20068.702
20079.49
20092.89
20105.763
