# Supplementary material for: Genomic and proteomic evidence supporting the division of the plant pathogen Ralstonia solanacearum into three species
Source: BMC Genomics. 2016 Feb 1;17:90. doi: 10.1186/s12864-016-2413-z (PMC4736150; doi:10.1186/s12864-016-2413-z)
Supplement: Additional file 3: — MALDI-TOF peak lists. Peak lists extracted from MALDI-TOF spectrum for 73 R. solanacearum strains with FlexAnalysis software (Bruker Daltonics). (ZIP 76 kb) [file 12864_2016_2413_MOESM3_ESM.zip › Additional file 3/I-48_RUN343.peaks]

1974.18
1983.184
2030.835
2055.278
2815.767
3200.828
3209.007
3467.103
3486.959
3630.64
3636.094
4654.67
4819.455
4945.698
4967.198
5265.91
5292.54
5418.727
6192.027
6233.889
6368.092
6408.018
6425.401
6440.275
6455.979
6470.002
6473.946
6511.339
6528.782
6554.474
6560.345
6583.484
6596.059
6612.174
6618.365
6628.083
6636.882
6644.406
6663.908
6910.676
6937.335
6964.583
6981.847
6994.492
7112.337
7128.207
7244.119
7263.602
7274.239
7530.283
7771.221
8662.542
8746.836
8946.555
9120.327
9310.429
9492.104
9599.722
9640.452
9853.451
9893.368
9909.196
9935.754
9952.368
9957.522
9975.02
9996.107
10011.509
10040.946
10065.548
10496.82
10531.813
10559.295
10570.561
10585.321
10647.376
15057.732
17890.596
19792.686
19811.431
19819.651
19832.604
19859.171
19877.098
19884.659
19901.191
19911.725
19928.902
19944.988
19959.897
19980.841
20041.736
20058.588
