# Supplementary material for: Genomic and proteomic evidence supporting the division of the plant pathogen Ralstonia solanacearum into three species
Source: BMC Genomics. 2016 Feb 1;17:90. doi: 10.1186/s12864-016-2413-z (PMC4736150; doi:10.1186/s12864-016-2413-z)
Supplement: Additional file 3: — MALDI-TOF peak lists. Peak lists extracted from MALDI-TOF spectrum for 73 R. solanacearum strains with FlexAnalysis software (Bruker Daltonics). (ZIP 76 kb) [file 12864_2016_2413_MOESM3_ESM.zip › Additional file 3/IIA-24_RUN24.peaks]

2607.371
2815.018
3048.597
3261.641
3278.751
3492.987
3631.938
4160.916
4393.051
4441.184
4559.319
4817.516
4830.026
5014.69
5224.857
5422.298
5553.989
5592.761
5975.574
6001.201
6015.976
6033.888
6063.757
6104.695
6115.877
6195.844
6219.536
6236.101
6299.279
6313.728
6327.592
6352.579
6368.408
6565.621
6907.885
6962.626
7004.676
7232.291
7270.724
8325.949
8658.96
8886.911
9121.527
9276.734
9637.195
9705.663
9734.991
9769.056
9788.633
9809.45
9819.401
9819.401
9838.29
9844.563
9961.789
9977.085
9998.149
10014.828
10034.053
10064.305
10125.409
10146.552
10601.603
11134.749
11189.021
11511.103
12229.503
14874.972
17939.607
19595.225
19624.689
19638.823
19655.137
19673.353
