# Supplementary material for: Genomic and proteomic evidence supporting the division of the plant pathogen Ralstonia solanacearum into three species
Source: BMC Genomics. 2016 Feb 1;17:90. doi: 10.1186/s12864-016-2413-z (PMC4736150; doi:10.1186/s12864-016-2413-z)
Supplement: Additional file 3: — MALDI-TOF peak lists. Peak lists extracted from MALDI-TOF spectrum for 73 R. solanacearum strains with FlexAnalysis software (Bruker Daltonics). (ZIP 76 kb) [file 12864_2016_2413_MOESM3_ESM.zip › Additional file 3/IIA-24_RUN301.peaks]

2815.136
3153.843
3280.36
3633.377
4162.622
4329.744
4394.016
4561.948
4798.912
4818.841
4990.581
5015.329
5226.718
5302.8
5423.556
5756.772
6016.719
6064.162
6196.927
6302.112
6315.019
6328.677
6437.067
6463.381
6467.412
6483.763
6494.682
6502.124
6508.617
6567.201
6604.813
6622.948
6965.547
7007.157
7236.123
7272.09
7811.978
8328.251
8660.855
8890.994
9123.116
9278.982
9551.073
9567.013
9597.382
9638.697
9684.493
9704.722
9721.357
9738.399
9748.108
9770.956
9818.342
9830.642
9886.25
9911.109
9939.127
9947.61
9959.87
9979.792
10034.94
10050.136
10067.425
10080.16
10127.172
10586.805
10602.628
10617.345
11134.465
11190.604
11512.054
14743.295
14838.146
14845.671
14875.047
19507.094
19532.415
19558.907
19572.054
19585.591
19599.468
19614.751
19631.21
19643.621
19660.799
19726.832
19743.251
19754.846
19774.076
19788.251
19810.088
19837.778
