# Supplementary material for: Genomic and proteomic evidence supporting the division of the plant pathogen Ralstonia solanacearum into three species
Source: BMC Genomics. 2016 Feb 1;17:90. doi: 10.1186/s12864-016-2413-z (PMC4736150; doi:10.1186/s12864-016-2413-z)
Supplement: Additional file 3: — MALDI-TOF peak lists. Peak lists extracted from MALDI-TOF spectrum for 73 R. solanacearum strains with FlexAnalysis software (Bruker Daltonics). (ZIP 76 kb) [file 12864_2016_2413_MOESM3_ESM.zip › Additional file 3/IIA-35_RUN30.peaks]

2771.213
2814.653
3145.856
3153.213
3280.061
3491.662
3631.49
4392.22
4493.588
4722.337
4779.139
4816.075
4981.848
5225.061
5517.653
5552.939
5571.38
5597.194
5608.652
5627.159
5648.714
5664.012
5678.028
5710.135
5722.978
5730.879
5758.388
5775.24
6299.465
6325.41
6435.377
6566.428
7124.952
7224.616
7270.28
7799.225
8325.799
8347.779
8369.536
8416.303
8466.76
8485.899
8501.294
8887.268
9006.693
9121.518
9596.359
9607.772
9636.199
9979.457
9992.916
10009.526
10016.742
10026.945
10038.295
10049.493
10124.28
10602.718
11220.067
14873.227
15605.189
16607.472
16614.04
16632
16644.377
16652.857
16666.381
16685.661
16696.032
16705.597
16724.599
16790.026
16831.347
16923.737
16936.258
16945.778
16961.878
16975.812
16990.393
17079.636
17111.902
17119.236
17130.51
17141.725
17330.115
17373.89
17388.962
17409.735
17421.521
17434.402
17474.234
17544.922
17591.176
17622.203
17634.036
19998.417
20025.929
20062.567
20074.066
20096.992
