# Supplementary material for: Genomic and proteomic evidence supporting the division of the plant pathogen Ralstonia solanacearum into three species
Source: BMC Genomics. 2016 Feb 1;17:90. doi: 10.1186/s12864-016-2413-z (PMC4736150; doi:10.1186/s12864-016-2413-z)
Supplement: Additional file 3: — MALDI-TOF peak lists. Peak lists extracted from MALDI-TOF spectrum for 73 R. solanacearum strains with FlexAnalysis software (Bruker Daltonics). (ZIP 76 kb) [file 12864_2016_2413_MOESM3_ESM.zip › Additional file 3/IIA-36_RUN27.peaks]

2815.663
3153.236
3280.477
4818.428
5499.225
5518.905
5536.829
5560.212
5571.433
5578.153
5611.378
5618.919
5630.267
5650.382
5666.009
5679.707
5697.639
5707.918
5721.449
5743.109
5777.168
5854.731
6277.711
6300.339
6315.175
6329.884
6435.122
6451.393
6456.325
6467.373
6481.127
6489.519
6500.221
6526.242
6567.4
6586.782
6607.164
6613.547
6622.324
6640.752
6648.142
7126.046
7235.7
7271.48
7799.774
8305.285
8315.902
8328.466
8347.686
8417.89
8484.204
8660.442
9007.224
9121.778
9563.636
9637.659
9676.764
9692.311
9702.337
9708.384
9716.737
9734.092
9983.128
9995.523
10013.001
10025.984
10033.706
10045.267
10054.104
10062.655
10155.727
10258.998
10487.515
16594.054
16632.032
16652.983
16661.967
16702.559
16789.961
16832.112
16922.376
16935.951
16959.934
16970.554
17117.878
17140.453
17150.52
17348.831
17366.834
17382.866
17394.811
17410.241
17421.737
17429.469
17439.282
17460.667
17494.347
17516.049
20037.697
20097.454
