# Supplementary material for: Genomic and proteomic evidence supporting the division of the plant pathogen Ralstonia solanacearum into three species
Source: BMC Genomics. 2016 Feb 1;17:90. doi: 10.1186/s12864-016-2413-z (PMC4736150; doi:10.1186/s12864-016-2413-z)
Supplement: Additional file 3: — MALDI-TOF peak lists. Peak lists extracted from MALDI-TOF spectrum for 73 R. solanacearum strains with FlexAnalysis software (Bruker Daltonics). (ZIP 76 kb) [file 12864_2016_2413_MOESM3_ESM.zip › Additional file 3/IIA-36_RUN36.peaks]

2815.57
2819.971
3280.514
3633.351
4561.479
4819.127
5519.967
5611.135
5651.065
5666.856
5680.325
5697.287
5708.902
5724.033
5856.186
6300.392
6314.179
6438.899
6531.095
6568.461
6582.753
6609.17
6625.305
6630.984
6702.468
6965.19
6995.223
7006.462
7127.606
7156.748
7236.166
7272.429
7800.499
8329.707
8355.113
8378.46
8418.854
8469.094
8489.427
8661.056
8891.553
9009.356
9123.669
9597.92
9638.781
9978.841
9985.509
10020.03
10031.016
10046.254
10063.297
10156.379
10260.231
10489.703
10535.943
10558.403
10573.461
10584.659
10602.822
11094.52
16617.288
16663.318
16677.736
16707.239
16716.67
16728.686
16792.076
16832.673
16924.754
16937.206
16947.098
16954.524
16975.926
17021.279
17034.91
17053.595
17072.208
17087.105
17098.314
17106.994
17126.831
17140.598
17362.652
17371.453
17384.807
17404.351
17415.992
17437.847
17449.569
17481.62
17487.423
17519.848
