# Supplementary material for: Genomic and proteomic evidence supporting the division of the plant pathogen Ralstonia solanacearum into three species
Source: BMC Genomics. 2016 Feb 1;17:90. doi: 10.1186/s12864-016-2413-z (PMC4736150; doi:10.1186/s12864-016-2413-z)
Supplement: Additional file 3: — MALDI-TOF peak lists. Peak lists extracted from MALDI-TOF spectrum for 73 R. solanacearum strains with FlexAnalysis software (Bruker Daltonics). (ZIP 76 kb) [file 12864_2016_2413_MOESM3_ESM.zip › Additional file 3/IIA-37_RUN549.peaks]

2240.743
2771.96
3160.035
3280.352
4480.825
4495.256
4698.46
4819.751
5554.986
5597.077
5612.61
6301.128
6328.44
6373.32
6395.978
6415.946
6439.371
6452.394
6459.772
6474.493
6485.284
6498.981
6504.706
6549.174
6567.867
6586.69
6586.763
6964.463
7271.858
8418.934
9435.855
9614.284
9638.59
9655.924
9671.95
9683.997
9707.104
9716.859
9726.07
9745.358
9753.625
9766.495
9789.637
9817.204
10127.125
14872.45
14890.539
15030.168
16832.884
16872.891
16894.374
16964.403
19372.657
19372.657
19384.763
19394.542
19412.971
19425.143
19438.229
19453.382
19483.318
19497.884
19510.633
19528.084
19551.418
19566.849
19586.875
19595.481
