# Supplementary material for: Genomic and proteomic evidence supporting the division of the plant pathogen Ralstonia solanacearum into three species
Source: BMC Genomics. 2016 Feb 1;17:90. doi: 10.1186/s12864-016-2413-z (PMC4736150; doi:10.1186/s12864-016-2413-z)
Supplement: Additional file 3: — MALDI-TOF peak lists. Peak lists extracted from MALDI-TOF spectrum for 73 R. solanacearum strains with FlexAnalysis software (Bruker Daltonics). (ZIP 76 kb) [file 12864_2016_2413_MOESM3_ESM.zip › Additional file 3/IIA-38_RUN288.peaks]

2815.051
3279.488
3631.747
4291.123
4301.608
4329.376
4393.17
4443.667
4560.005
4818.214
6203.496
6256.467
6270.575
6278.941
6299.378
6313.886
6327.342
6343.067
6352.097
6366.48
6378.083
6390.69
6434.918
6448.838
6466.084
6484.087
6500.226
6505.924
6518.206
6524.703
6566.024
6599.894
6608.732
6623.252
6656.943
6674.227
6710.43
6963.059
7005.129
7233.388
7270.337
7797.789
7892.763
8326.824
8431.015
8454.028
8458.913
8468.497
8482.865
8505.634
8527.888
8533.197
8584.512
8644.423
8657.324
8889.663
9070.217
9080.714
9105.825
9121.751
9578.599
9598.692
9637.281
9679.245
9702.59
9722.24
9960.885
9976.984
9983.206
10039.916
10049.176
10066.648
10079.49
10096.684
10124.48
10479.787
10601.954
11510.862
11510.902
13859.594
20007.173
20023.673
20063.2
20074.103
20100.976
20123.125
20140.298
