# Supplementary material for: Genomic and proteomic evidence supporting the division of the plant pathogen Ralstonia solanacearum into three species
Source: BMC Genomics. 2016 Feb 1;17:90. doi: 10.1186/s12864-016-2413-z (PMC4736150; doi:10.1186/s12864-016-2413-z)
Supplement: Additional file 3: — MALDI-TOF peak lists. Peak lists extracted from MALDI-TOF spectrum for 73 R. solanacearum strains with FlexAnalysis software (Bruker Daltonics). (ZIP 76 kb) [file 12864_2016_2413_MOESM3_ESM.zip › Additional file 3/IIA-39_RUN28.peaks]

2030.197
2384.28
2815.313
3146.322
3209.125
3280.469
3633.509
4163.337
4329.363
4394.142
4494.982
4560.119
4677.452
4781.43
4798.082
4818.595
5226.447
5240.533
5288.049
5301.445
6017.479
6300.755
6314.494
6436.943
6553.076
6567.514
6582.195
6624.182
6964.591
7006.325
7127.199
7137.834
7157.405
7235.061
7272.122
7800.042
8328.389
8418.418
8661.009
8891.889
9008.723
9122.857
9279.036
9355.617
9597.685
9638.542
9979.058
10008.245
10035.451
10050.989
10067.11
10127.377
10486.431
10486.44
10563.211
10576.581
10603.117
11512.253
14274.64
16732.622
16832.971
16929.73
16945.061
16975.271
19950.364
19985.296
20015.807
20034.537
20043.287
20053.89
20106.762
20121.192
20132.237
