# Supplementary material for: Genomic and proteomic evidence supporting the division of the plant pathogen Ralstonia solanacearum into three species
Source: BMC Genomics. 2016 Feb 1;17:90. doi: 10.1186/s12864-016-2413-z (PMC4736150; doi:10.1186/s12864-016-2413-z)
Supplement: Additional file 3: — MALDI-TOF peak lists. Peak lists extracted from MALDI-TOF spectrum for 73 R. solanacearum strains with FlexAnalysis software (Bruker Daltonics). (ZIP 76 kb) [file 12864_2016_2413_MOESM3_ESM.zip › Additional file 3/IIA-40_RUN109.peaks]

2261.101
2504.817
2576.333
3216.083
3391.296
3520.319
3661.958
3679.925
3681.979
4006.811
4492.782
4505.716
4510.68
4534.35
4552.645
4563.054
4591.122
4604.972
4619.406
4759.588
4759.592
5019.889
5034.388
5039.447
5052.012
5062.414
5161.858
5181.755
5450.509
5972.075
5979.723
5989.944
6279.757
6389.78
6407.567
6439.226
6685.282
6771.966
6789.008
6843.789
6850.003
7006.807
7047.325
7291.008
7313.295
7329.459
7367.143
8017.628
8350.508
9069.443
9106.491
9129.821
9156.41
9164.453
9164.453
9172.9
9182.254
9211.807
9235.988
9250.946
9273.718
9288.363
9310.515
9518.901
10101.595
10125.916
11939.315
13379.728
13674.741
13685.906
13701.47
16482.971
16489.068
