# Supplementary material for: Genomic and proteomic evidence supporting the division of the plant pathogen Ralstonia solanacearum into three species
Source: BMC Genomics. 2016 Feb 1;17:90. doi: 10.1186/s12864-016-2413-z (PMC4736150; doi:10.1186/s12864-016-2413-z)
Supplement: Additional file 3: — MALDI-TOF peak lists. Peak lists extracted from MALDI-TOF spectrum for 73 R. solanacearum strains with FlexAnalysis software (Bruker Daltonics). (ZIP 76 kb) [file 12864_2016_2413_MOESM3_ESM.zip › Additional file 3/IIA-41_RUN150.peaks]

3209.632
3280.044
3560.341
3633.031
4162.374
4328.941
4394.09
4443.354
4501.959
4559.871
4637.019
4818.206
4987.836
5017.605
5019.503
5225.838
5241.829
5285.887
5596.571
5611.179
5755.332
6299.811
6567.119
6582.545
6963.783
6993.381
7003.109
7037.197
7050.703
7126.249
7154.741
7234.071
7271.338
7799.822
8299.43
8327.7
8346.107
8356.364
8378.668
8396.29
8417.77
8489.856
8660.161
8890.178
8965.257
9007.99
9122.067
9278.714
9594.415
9637.632
9978.589
9993.567
10036.098
10125.105
10488.975
10531.993
10573.761
11093.496
11190.117
11512.359
15008.134
15608.259
16606.306
16624.287
16646.568
16659.662
16669.28
16700.225
16711.011
16834.172
16923.576
16932.853
16951.424
16964.517
16978.204
17027.971
17046.083
17081.533
17106.95
17140.272
17156.876
17166.7
17176.695
17186.589
17340.03
17360.158
17407.674
17421.956
17442.859
17457.895
17506.87
17523.677
17543.798
17555.856
17586.52
17602.575
20063.316
20082.777
20100.113
20116.789
