# Supplementary material for: Genomic and proteomic evidence supporting the division of the plant pathogen Ralstonia solanacearum into three species
Source: BMC Genomics. 2016 Feb 1;17:90. doi: 10.1186/s12864-016-2413-z (PMC4736150; doi:10.1186/s12864-016-2413-z)
Supplement: Additional file 3: — MALDI-TOF peak lists. Peak lists extracted from MALDI-TOF spectrum for 73 R. solanacearum strains with FlexAnalysis software (Bruker Daltonics). (ZIP 76 kb) [file 12864_2016_2413_MOESM3_ESM.zip › Additional file 3/IIA-50_RUN448.peaks]

2030.056
2814.854
3280.344
3492.77
3633.116
4162.448
4393.757
4442.976
4560.629
4818.15
5225.619
5554.184
5595.249
6017.363
6301.381
6314.6
6327.289
6520.381
6525.871
6567.081
6616.834
6964.005
6994.628
7005.582
7126.877
7155.616
7214.39
7233.864
7271.529
7768.373
8327.49
8660.239
8889.998
9122.644
9278.701
9577.842
9596.979
9638.194
9710.398
9979.742
10034.814
10063.16
10103.332
10123.485
10487.484
10530.106
10560.267
10575.06
10602.805
11190.368
11511.461
14887.842
16790.37
16833.439
17996.185
20081.479
20082.59
20100.985
20138.746
