# Supplementary material for: Genomic and proteomic evidence supporting the division of the plant pathogen Ralstonia solanacearum into three species
Source: BMC Genomics. 2016 Feb 1;17:90. doi: 10.1186/s12864-016-2413-z (PMC4736150; doi:10.1186/s12864-016-2413-z)
Supplement: Additional file 3: — MALDI-TOF peak lists. Peak lists extracted from MALDI-TOF spectrum for 73 R. solanacearum strains with FlexAnalysis software (Bruker Daltonics). (ZIP 76 kb) [file 12864_2016_2413_MOESM3_ESM.zip › Additional file 3/IIA-52_RUN203.peaks]

2771.503
2816.025
3146.603
3158.988
3280.826
3478.76
3633.761
4163.548
4394.703
4503.678
4560.623
4780.856
4819.466
4985.684
5018.438
5226.294
5244.249
5555.26
5572.267
5595.929
5611.511
5759.713
6017.389
6300.936
6328.296
6347.324
6370.073
6437.343
6437.511
6568.155
6584.851
6964.852
6993.324
7005.977
7127.066
7155.408
7233.692
7272.202
7801.422
8329.593
8345.896
8351.403
8360.14
8379.161
8418.446
8486.549
8492.301
8513.953
8661.762
8661.762
8890.731
9009.178
9123.606
9592.64
9638.984
9980.383
10000.08
10019.628
10037.716
10054.352
10063.675
10069.249
10098.456
10126.46
10489.364
10524.435
10559.826
10578.845
10600.162
11105.126
11192.523
16652.819
16678.514
16692.493
16707.21
16721.526
16796.391
16833.815
16937.62
16957.295
16977.427
17016.853
17054.761
17064.779
17076.434
17090.414
