# Supplementary material for: Genomic and proteomic evidence supporting the division of the plant pathogen Ralstonia solanacearum into three species
Source: BMC Genomics. 2016 Feb 1;17:90. doi: 10.1186/s12864-016-2413-z (PMC4736150; doi:10.1186/s12864-016-2413-z)
Supplement: Additional file 3: — MALDI-TOF peak lists. Peak lists extracted from MALDI-TOF spectrum for 73 R. solanacearum strains with FlexAnalysis software (Bruker Daltonics). (ZIP 76 kb) [file 12864_2016_2413_MOESM3_ESM.zip › Additional file 3/IIA-6_RUN394.peaks]

2814.972
3152.429
3279.55
3632.9
4392.853
4780.539
4816.917
5225.176
5421.674
5440.791
5459.005
5554.009
5609.699
6062.86
6195.445
6299.738
6312.558
6493.985
6547.637
6565.574
6702.329
6961.859
7125.027
7225.624
7233.581
7269.671
8295.795
8327.409
8356.867
8415.622
8482.013
8489.094
8891.168
9006.092
9121.11
9636.636
9656.721
9978.857
9992.734
10033.484
10124.206
10554.945
10602.302
11068.287
11087.678
11099.566
11125.43
11220.292
14741.558
16560.329
16567.733
16597.587
16617.942
16635.523
16667.881
16685.949
16707.165
16714.758
16830.285
16896.68
16916.209
16929.021
16937.196
16953.179
16965.59
16975.195
17055.834
17098.307
17115.928
17123.49
17136.84
17153
17166.196
17186.608
17273.883
17293.863
17321.608
17332.838
17366.802
17385.437
17410.256
17437.422
17459.881
17479.276
17487.203
17501.855
17573.539
17591.534
17626.501
