# Supplementary material for: Genomic and proteomic evidence supporting the division of the plant pathogen Ralstonia solanacearum into three species
Source: BMC Genomics. 2016 Feb 1;17:90. doi: 10.1186/s12864-016-2413-z (PMC4736150; doi:10.1186/s12864-016-2413-z)
Supplement: Additional file 3: — MALDI-TOF peak lists. Peak lists extracted from MALDI-TOF spectrum for 73 R. solanacearum strains with FlexAnalysis software (Bruker Daltonics). (ZIP 76 kb) [file 12864_2016_2413_MOESM3_ESM.zip › Additional file 3/IIA-6_RUN454.peaks]

2030.441
2190.574
2705.959
2815.817
3027.267
3147.195
3153.292
3209.75
3280.693
3479.395
3633.788
4163.827
4330.604
4395.811
4444.842
4561.144
4730.998
4781.317
4819.547
4989.548
5018.352
5063.105
5227.623
5301.916
5423.652
5441.331
5627.435
5753.392
6065.422
6084.399
6106.716
6197.537
6257.577
6301.274
6315.969
6329.436
6568.517
6745.664
6910.873
6965.86
6980.538
7007.667
7128.158
7236.184
7273.513
7811.783
8330.251
8662.719
8892.705
9001.447
9124.958
9279.636
9463.993
9599.206
9640.479
9981.095
9996.764
10038.497
10068.342
10128.654
10565.09
10604.863
11090.654
11104.374
11123.289
11505.275
17997.806
