# Supplementary material for: Genomic and proteomic evidence supporting the division of the plant pathogen Ralstonia solanacearum into three species
Source: BMC Genomics. 2016 Feb 1;17:90. doi: 10.1186/s12864-016-2413-z (PMC4736150; doi:10.1186/s12864-016-2413-z)
Supplement: Additional file 3: — MALDI-TOF peak lists. Peak lists extracted from MALDI-TOF spectrum for 73 R. solanacearum strains with FlexAnalysis software (Bruker Daltonics). (ZIP 76 kb) [file 12864_2016_2413_MOESM3_ESM.zip › Additional file 3/IIA-6_RUN585.peaks]

2384.427
2815.345
3153.41
3281.016
3494.068
3633.072
4162.718
4394.633
4561.548
4677.228
4731.862
4797.822
4818.665
5226.389
5611.21
5669.86
6300.869
6314.746
6329.248
6437.705
6495.935
6567.376
6702.528
6743.694
6964.286
7127.11
7234.436
7271.897
8327.96
8352.512
8361.551
8379.388
8417.825
8465.527
8476.319
8483.165
8489.01
8504.662
8661.439
8890.341
9122.947
9354.939
9431.477
9461.231
9557.667
9570.461
9638.148
9708.79
9977.35
10035.033
10125.709
10559.846
10584.819
10601.977
11057.843
11084.238
11091.922
11108.658
11116.563
11133.53
14100.063
16565.38
16644.273
16655.322
16666.351
16681.036
16706.061
16831.113
16901.043
16930.576
16967.351
16976.164
17071.405
17110.698
17122.497
17133.473
17149.258
17159.672
17181.622
17321.384
17338.005
17373.185
17394.498
17415.505
17442.674
17455.484
17485.956
17500.62
17505.548
17523.911
17543.99
17579.829
17616.442
17624.117
17993.262
