# Supplementary material for: Genomic and proteomic evidence supporting the division of the plant pathogen Ralstonia solanacearum into three species
Source: BMC Genomics. 2016 Feb 1;17:90. doi: 10.1186/s12864-016-2413-z (PMC4736150; doi:10.1186/s12864-016-2413-z)
Supplement: Additional file 3: — MALDI-TOF peak lists. Peak lists extracted from MALDI-TOF spectrum for 73 R. solanacearum strains with FlexAnalysis software (Bruker Daltonics). (ZIP 76 kb) [file 12864_2016_2413_MOESM3_ESM.zip › Additional file 3/IIA-6_RUN9.peaks]

3145.704
3153.028
3208.711
3280.003
3368.518
3478.834
3574.557
3632.705
4162.785
4328.409
4394.597
4444.862
4560.46
4818.417
4995.028
5016.424
5062.07
5300.509
5422.996
6064.388
6300.967
6314.153
6495.876
6567.005
6743.062
6907.895
6963.667
7006.079
7126.066
7155.369
7233.856
7271.688
7374.939
7402.183
7436.412
7811.778
8328.292
8661.137
8745.099
8889.756
8933.907
8999.731
9122.776
9461.362
9596.815
9638.077
9707.719
9995.055
10016.622
10033.619
10065.889
10126.205
10601.869
10632.948
11052.309
11063.801
11083.77
11121.206
11134.325
14743.07
17868.726
17996.213
18012.024
