# Supplementary material for: Genomic and proteomic evidence supporting the division of the plant pathogen Ralstonia solanacearum into three species
Source: BMC Genomics. 2016 Feb 1;17:90. doi: 10.1186/s12864-016-2413-z (PMC4736150; doi:10.1186/s12864-016-2413-z)
Supplement: Additional file 3: — MALDI-TOF peak lists. Peak lists extracted from MALDI-TOF spectrum for 73 R. solanacearum strains with FlexAnalysis software (Bruker Daltonics). (ZIP 76 kb) [file 12864_2016_2413_MOESM3_ESM.zip › Additional file 3/IIA-7_RUN55.peaks]

2815.461
3152.659
3280.178
3632.485
4818.36
5552.954
5570.933
5578.518
5594.345
5608.113
5624.357
6283.601
6301.375
6314.838
6326.197
6348.847
6371.117
6435.346
6473.604
6494.095
6507.16
6553.182
6567.063
6585.557
6610.541
6618.704
6647.887
6702.516
6963.384
6993.365
7003.793
7126.574
7154.949
7236.448
7270.884
7285.73
8323.46
8329.214
8347.146
8367.544
8376.491
8394.559
8437.853
8509.28
8555.309
9007.582
9122.101
9453.721
9465.807
9476.264
9580.099
9598.492
9606.336
9637.435
9706.489
9738.764
10116.066
10488.638
10562.914
10575.368
10599.482
11077.831
11249.258
15605
16556.851
16573.261
16589.159
16608.733
16630.757
16659.517
16687.672
16873.257
16938.663
16979.962
16988.721
17001.538
17017.178
17119.441
17131.796
17154.232
17179.14
17199.051
17360.852
17378.851
17388.133
17412.737
17427.793
17460.387
17477.99
17501.154
17524.503
17547.296
17565.974
17576.88
17584.922
17607.613
17627.655
18926.726
18949.713
19903.564
