# Supplementary material for: Genomic and proteomic evidence supporting the division of the plant pathogen Ralstonia solanacearum into three species
Source: BMC Genomics. 2016 Feb 1;17:90. doi: 10.1186/s12864-016-2413-z (PMC4736150; doi:10.1186/s12864-016-2413-z)
Supplement: Additional file 3: — MALDI-TOF peak lists. Peak lists extracted from MALDI-TOF spectrum for 73 R. solanacearum strains with FlexAnalysis software (Bruker Daltonics). (ZIP 76 kb) [file 12864_2016_2413_MOESM3_ESM.zip › Additional file 3/IIA-7_RUN892.peaks]

3208.886
3280.348
3478.004
3632.99
3642.665
4162.88
4328.647
4371.764
4444.958
4561.207
4638.396
4799.013
4818.37
4848.254
4854.279
4869.829
4990.118
5058.777
5241.709
5269.575
5289.207
5303.048
5758.045
6301.811
6315.6
6438.066
6455.97
6468.919
6492.835
6504.353
6523.412
6550.443
6568.444
6625.884
6911.012
6932.871
6965
6980.674
7006.801
7037.606
7127.685
7157.138
7263.058
7272.715
7289.353
7367.636
7801.087
7812.005
8328.968
8662.229
8746.469
8891.968
9022.885
9124.312
9279.837
9346.023
9597.517
9638.808
9711.954
9717.219
9740.783
9774.597
9810.976
9981.082
10037.767
10068.42
10120.088
10252.109
10399.247
10483.935
10540.114
10563.525
10578.819
10604.126
10638.821
10882.779
11514.448
11939.512
11954.205
11968.62
13864.69
13958.518
14732.437
14849.35
16880.412
18045.792
19388.399
19466.282
19481.887
19493.573
19510.72
19611.151
