# Supplementary material for: Genomic and proteomic evidence supporting the division of the plant pathogen Ralstonia solanacearum into three species
Source: BMC Genomics. 2016 Feb 1;17:90. doi: 10.1186/s12864-016-2413-z (PMC4736150; doi:10.1186/s12864-016-2413-z)
Supplement: Additional file 3: — MALDI-TOF peak lists. Peak lists extracted from MALDI-TOF spectrum for 73 R. solanacearum strains with FlexAnalysis software (Bruker Daltonics). (ZIP 76 kb) [file 12864_2016_2413_MOESM3_ESM.zip › Additional file 3/IIB-1_RUN1.peaks]

3198.559
3208.251
3305.373
3476.514
3496.403
3499.938
3559.134
3573.195
3627.229
3910.728
4475.774
4485.271
4762.793
4817.549
4837.487
4851.985
4860.886
4880.027
5246.628
6369.517
6405.566
6422.75
6441.5
6452.471
6465.065
6484.4
6497.927
6510.155
6521.926
6530.375
6550.802
6564.672
6593.145
6616.052
6962.236
6974.542
6998.515
7030.037
7040.34
7077.001
7082.741
7093.905
7106.29
7124.802
7147.585
7192.225
7198.617
7212.284
7218.424
7233.311
7240.025
7259.622
7270.967
7289.813
7811.187
7827.402
8661.492
8890.664
8914.077
8953.807
8967.345
8990.04
9008.874
9041.47
9263
9637.018
9660.178
9667.766
9680.231
9686.806
9704.035
9730.624
9761.168
9804.32
9822.237
9830.678
9845.114
9851.977
9891.861
10196.168
10392.499
10426.208
10432.015
10494.221
10529.121
10539.794
10563.573
10626.984
10635.161
10642.656
10651.102
10659.338
10866.47
11130.024
14244.671
14289.678
19369.398
19387.887
19406.398
19420.521
