# Supplementary material for: Genomic and proteomic evidence supporting the division of the plant pathogen Ralstonia solanacearum into three species
Source: BMC Genomics. 2016 Feb 1;17:90. doi: 10.1186/s12864-016-2413-z (PMC4736150; doi:10.1186/s12864-016-2413-z)
Supplement: Additional file 3: — MALDI-TOF peak lists. Peak lists extracted from MALDI-TOF spectrum for 73 R. solanacearum strains with FlexAnalysis software (Bruker Daltonics). (ZIP 76 kb) [file 12864_2016_2413_MOESM3_ESM.zip › Additional file 3/IIB-1_RUN147.peaks]

3304.543
3476.107
3491.183
3498.179
3559.746
3573.75
3911.332
4371.4
4475.977
4489.996
4762.122
4878.925
5246.627
5979.287
6406.099
6462.041
6476.788
6487.61
6593.344
6616.833
6963.597
6998.174
7045.273
7077.698
7088.087
7104.635
7126.305
7154.898
7185.489
7192.25
7213.425
7219.585
7235.225
7244.993
7261.167
7272.327
7419.392
7811.074
7829.798
8406.889
8745.694
8902.283
8909.966
8955.538
8972.651
8990.374
9058.097
9266.966
9502.339
9676.113
9704.155
9719.993
9725.156
9731.263
9743.029
9761.905
9895.722
10433.312
10442.016
10497.152
10543.724
10565.988
10582.026
10639.953
10651.401
10869.397
11131.862
11182.67
11201.403
14292.888
15621.81
16809.917
17941.288
19394.584
19416.973
19433.296
19447.491
19475.345
19483.671
19498.767
19519.141
19533.736
