# Supplementary material for: Genomic and proteomic evidence supporting the division of the plant pathogen Ralstonia solanacearum into three species
Source: BMC Genomics. 2016 Feb 1;17:90. doi: 10.1186/s12864-016-2413-z (PMC4736150; doi:10.1186/s12864-016-2413-z)
Supplement: Additional file 3: — MALDI-TOF peak lists. Peak lists extracted from MALDI-TOF spectrum for 73 R. solanacearum strains with FlexAnalysis software (Bruker Daltonics). (ZIP 76 kb) [file 12864_2016_2413_MOESM3_ESM.zip › Additional file 3/IIB-1_RUN160.peaks]

2030.36
2061.682
2178.752
3304.06
3476.255
3489.996
3498.246
3558.93
3574.071
3627.24
3911.597
4370.53
4474.304
4630.672
4878.44
5433.25
5978.43
6405.622
6615.741
6750.675
6962.647
7003.237
7022.392
7048.311
7065.759
7085.48
7097.211
7125.154
7153.469
7176.187
7193.985
7239.718
7259.177
7416.924
7828.072
7843.71
8744.161
8887.935
8910.214
8954.926
8970.103
8989.561
9056.46
9263.63
9760.701
10208.157
10495.039
10533.948
10563.313
10588.51
10609.523
10634.878
10866.338
11130.016
11197.18
11868.833
11955.081
11974.917
12208.434
14290.175
15620.782
17896.571
17905.11
17938.645
