# Supplementary material for: Genomic and proteomic evidence supporting the division of the plant pathogen Ralstonia solanacearum into three species
Source: BMC Genomics. 2016 Feb 1;17:90. doi: 10.1186/s12864-016-2413-z (PMC4736150; doi:10.1186/s12864-016-2413-z)
Supplement: Additional file 3: — MALDI-TOF peak lists. Peak lists extracted from MALDI-TOF spectrum for 73 R. solanacearum strains with FlexAnalysis software (Bruker Daltonics). (ZIP 76 kb) [file 12864_2016_2413_MOESM3_ESM.zip › Additional file 3/IIB-1_RUN2012.peaks]

2029.851
2419.098
2815.384
2980.465
3209.143
3304.53
3559.443
3631.345
3912.164
4476.184
4491.335
4505.169
4558.986
4818.882
4851.731
4866.043
4920.326
5098.048
5269.5
6384.5
6406.879
6426.348
6441.376
6450.659
6458.312
6463.901
6469.708
6482.341
6557.866
6597.564
6617.81
6943.456
6964.267
6982.428
6999.725
7020.485
7026.544
7125.803
7149.56
7155.034
7169.773
7180.197
7228
7262.142
7270.822
7829.309
8659.809
8871.822
8913.465
8955.197
8989.182
9013.226
9030.163
9047.791
9057.412
9071.658
9088.426
9121.387
9577.992
9596.261
9611.358
9638.619
9661.203
9666.454
9679.265
9705.332
9715.76
9725.109
9740.066
9768.732
9775.079
9782.329
10198.443
10497.149
10524.198
10539.149
10563.991
10580.212
10594.763
14292.149
19354.792
19369.39
19384.207
19411.872
19442.496
19472.197
19481.556
19493.892
