# Supplementary material for: Genomic and proteomic evidence supporting the division of the plant pathogen Ralstonia solanacearum into three species
Source: BMC Genomics. 2016 Feb 1;17:90. doi: 10.1186/s12864-016-2413-z (PMC4736150; doi:10.1186/s12864-016-2413-z)
Supplement: Additional file 3: — MALDI-TOF peak lists. Peak lists extracted from MALDI-TOF spectrum for 73 R. solanacearum strains with FlexAnalysis software (Bruker Daltonics). (ZIP 76 kb) [file 12864_2016_2413_MOESM3_ESM.zip › Additional file 3/IIB-1_RUN2013.peaks]

2815.652
3476.599
4819.007
4819.007
5607.419
5613.27
5622.87
6395.645
6434.25
6439.263
6559.132
6615.797
7125.936
7145.714
7155.541
7236.252
7253.745
7263.132
7270.492
7270.492
8334.709
8349.632
8368.462
8378.416
8397.412
8415.775
8435.406
8466.71
8478.108
8487.84
8496.895
8505.193
8519.432
8966.805
8990.3
9007.215
9027.451
9586.823
9602.207
9635.803
9658.766
9664.001
9671.467
9683.631
9696.544
9709.773
9722.849
9730.277
9738.769
9749.996
9798.149
9805.853
10137.904
10488.024
14318.971
16611.172
16617.724
16649.176
16666.349
16676.803
16701.91
16788.613
16798.269
16830.101
16891.684
16905.773
16918.668
16930.902
16950.224
16966.086
16966.086
16981.01
16990.891
17026.331
17041.161
17064.777
17073.448
17087.146
