# Supplementary material for: Genomic and proteomic evidence supporting the division of the plant pathogen Ralstonia solanacearum into three species
Source: BMC Genomics. 2016 Feb 1;17:90. doi: 10.1186/s12864-016-2413-z (PMC4736150; doi:10.1186/s12864-016-2413-z)
Supplement: Additional file 3: — MALDI-TOF peak lists. Peak lists extracted from MALDI-TOF spectrum for 73 R. solanacearum strains with FlexAnalysis software (Bruker Daltonics). (ZIP 76 kb) [file 12864_2016_2413_MOESM3_ESM.zip › Additional file 3/IIB-1_RUN2014.peaks]

2814.47
3208.767
3275.003
3632.025
4328.059
4443.167
4493.036
4559.93
4784.568
4797.37
4818.219
4846.913
4866.716
4880.697
5016.101
5269.255
5279.198
5299.293
5622.111
5755.572
6163.697
6235.106
6299.141
6312.212
6328.615
6556.311
6962.352
7005.182
7022.335
7035.083
7047.521
7060.754
7070.632
7077.453
7099.359
7106.553
7125.57
7148.402
7154.664
7168.938
7231.32
7239.732
7269.977
7315.706
7322.441
7342.399
7837.447
8326.383
8659.271
8889.049
8947.942
8987.759
9010.839
9078.992
9120.931
9500.885
9597.756
9709.868
9759.294
9782.058
9806.844
9977.208
9995.867
10005.414
10034.912
10062.542
10198.551
10473.017
10540.298
10560.063
10600.708
10646.701
10680.839
11510.615
13812.704
13858.271
14246.914
14253.607
14292.433
17938.772
17950.921
18025.696
