# Supplementary material for: Genomic and proteomic evidence supporting the division of the plant pathogen Ralstonia solanacearum into three species
Source: BMC Genomics. 2016 Feb 1;17:90. doi: 10.1186/s12864-016-2413-z (PMC4736150; doi:10.1186/s12864-016-2413-z)
Supplement: Additional file 3: — MALDI-TOF peak lists. Peak lists extracted from MALDI-TOF spectrum for 73 R. solanacearum strains with FlexAnalysis software (Bruker Daltonics). (ZIP 76 kb) [file 12864_2016_2413_MOESM3_ESM.zip › Additional file 3/IIB-1_RUN32.peaks]

2029.964
2419.565
2815.099
3207.191
3632.108
4207.114
4493.183
4797.664
4818.005
4834.861
4851.52
4867.838
4883.686
4890.323
5271.109
5610.711
5975.567
6311.711
6406.435
6438.488
6444.689
6459.344
6472.673
6556.698
6617.057
6963.667
7003.701
7107.986
7126.493
7146.21
7153.779
7170.884
7228.819
7239.469
7260.805
7270.839
7799.527
8328.583
8351.342
8417.231
8489.184
8530.539
8537.152
8888.48
8945.456
8965.612
8989.039
9007.875
9047.209
9070.809
9080.847
9123.344
9558.051
9566.565
9599.169
9637.836
9660.241
9676.138
9687.141
9694.83
9708.284
9715.39
9722.099
9743.665
9777.478
9785.594
10138.226
10496.776
10538.898
10550.599
10603.389
14291.635
16630.671
16643.42
16657.135
16696.551
16710.436
16722.779
16741.281
16790.455
16831.993
16929.708
16949.541
16965.602
16976.849
17005.278
17012.073
17025.993
17038.223
17073.462
17081.462
17099.51
17112.774
17123.172
17383.858
19402.685
19413.022
19428.948
19452.76
19463.409
