# Supplementary material for: Genomic and proteomic evidence supporting the division of the plant pathogen Ralstonia solanacearum into three species
Source: BMC Genomics. 2016 Feb 1;17:90. doi: 10.1186/s12864-016-2413-z (PMC4736150; doi:10.1186/s12864-016-2413-z)
Supplement: Additional file 3: — MALDI-TOF peak lists. Peak lists extracted from MALDI-TOF spectrum for 73 R. solanacearum strains with FlexAnalysis software (Bruker Daltonics). (ZIP 76 kb) [file 12864_2016_2413_MOESM3_ESM.zip › Additional file 3/IIB-1_RUN449.peaks]

3197.902
3207.215
3478.073
3494.187
3628.574
3633.45
4329.143
4454.602
4477.162
4492.532
4819.325
4837.54
6313.325
6331.856
6351.731
6367.88
6385.043
6407.211
6423.184
6438.082
6456.216
6472.999
6483.417
6496.377
6508.187
6514.716
6528.506
6535.366
6557.812
6566.274
6586.638
6595.953
6618.038
6626.508
6938.657
6945.607
6965.035
6982.944
7006.075
7086.304
7096.937
7127.582
7157.065
7174.824
7189.761
7197.878
7219.155
7234.108
7262.579
7272.389
7300.353
7319.268
7830.602
7845.497
8596.57
8659.899
8864.88
8873.66
8893.873
8914.596
8956.434
8971.734
8987.479
9010.827
9016.241
9023.79
9055.893
9265.517
9559.909
9595.383
9609.593
9639.241
9661.343
9682.922
9696.217
9702.506
9710.649
9717.407
9737.814
9763.008
9788.758
9808.271
10199.792
10541.759
10565.107
10588.95
10602.624
14293.051
19331.011
19341.641
19356.413
19372.581
19386.537
19405.381
19414.892
19424.983
19441.284
19458.289
19470.425
19495.042
