# Supplementary material for: Genomic and proteomic evidence supporting the division of the plant pathogen Ralstonia solanacearum into three species
Source: BMC Genomics. 2016 Feb 1;17:90. doi: 10.1186/s12864-016-2413-z (PMC4736150; doi:10.1186/s12864-016-2413-z)
Supplement: Additional file 3: — MALDI-TOF peak lists. Peak lists extracted from MALDI-TOF spectrum for 73 R. solanacearum strains with FlexAnalysis software (Bruker Daltonics). (ZIP 76 kb) [file 12864_2016_2413_MOESM3_ESM.zip › Additional file 3/IIB-25_RUN110.peaks]

2418.914
2814.225
3208.538
3275.539
3304.36
3559.694
3632.777
4206.032
4493.416
4502.09
4561.248
4818.384
4835.509
4850.525
4864.888
4886.355
4891.304
5296.069
5301.293
5611.56
5657.633
5662.301
5669.424
6300.439
6313.65
6406.099
6452.163
6459.032
6463.616
6472.191
6476.847
6487.038
6556.865
6595.805
6616.696
6964.455
6999.766
7126.5
7148.369
7270.899
7799.31
8325.997
8330.527
8349.344
8363.292
8417.75
8489.091
8508.813
8660.595
8892.395
8963.645
8990.096
9008.12
9046.875
9078.412
9094.733
9104.624
9122.138
9638.12
9680.373
9700.489
9715.894
9773.384
10138.056
10496.486
10528.728
10538.573
10538.834
10552.798
10561.267
10591.918
10591.923
10601.491
14291.616
16644.884
16652.432
16669.232
16683.883
16699.433
16712.657
16832.614
16903.954
16924.024
16942.106
16960.021
16977.23
17009.049
17041.188
17054.248
17066.772
17084.609
19366.719
19386.575
19398.726
19413.219
19431.764
19458.077
