# Supplementary material for: Genomic and proteomic evidence supporting the division of the plant pathogen Ralstonia solanacearum into three species
Source: BMC Genomics. 2016 Feb 1;17:90. doi: 10.1186/s12864-016-2413-z (PMC4736150; doi:10.1186/s12864-016-2413-z)
Supplement: Additional file 3: — MALDI-TOF peak lists. Peak lists extracted from MALDI-TOF spectrum for 73 R. solanacearum strains with FlexAnalysis software (Bruker Daltonics). (ZIP 76 kb) [file 12864_2016_2413_MOESM3_ESM.zip › Additional file 3/IIB-25_RUN981.peaks]

2030.919
2815.256
3305.155
3560.083
3629.308
3632.514
4205.535
4495.404
4502.521
4818.791
4852.626
5084.749
5595.121
5611.158
5665.373
5670.345
5950.412
6287.853
6298.387
6308.373
6321.943
6328.946
6407.246
6556.522
6598.559
6617.126
6965.533
6998.228
7063.82
7088.91
7109.713
7127.867
7154.699
7261.727
7272.001
7801.385
8322.865
8355.445
8365.891
8480.252
8488.859
8530.54
8943.293
8967.965
8990.009
9009.012
9065.871
9075.707
9393.965
9400.514
9411.756
9445.52
9455.662
9464.178
9503.909
9511.094
9638.388
10168.922
10496.559
10534.87
10541.448
10554.4
10567.177
10614.806
11220.559
12920.394
14123.517
16636.286
16649.165
16666.341
16686.044
16705.608
16721.552
16832.018
16912.493
16927.256
16935.306
16947.063
16956.979
16973.808
17091.313
17103.756
17113.939
17126.219
17361.674
17375.192
17412.284
17440.353
17455.35
17472.98
17486.802
17509.44
18824.393
18832.814
18891.154
18905.307
18916.713
18945.801
18961.246
18975.918
