# Supplementary material for: Genomic and proteomic evidence supporting the division of the plant pathogen Ralstonia solanacearum into three species
Source: BMC Genomics. 2016 Feb 1;17:90. doi: 10.1186/s12864-016-2413-z (PMC4736150; doi:10.1186/s12864-016-2413-z)
Supplement: Additional file 3: — MALDI-TOF peak lists. Peak lists extracted from MALDI-TOF spectrum for 73 R. solanacearum strains with FlexAnalysis software (Bruker Daltonics). (ZIP 76 kb) [file 12864_2016_2413_MOESM3_ESM.zip › Additional file 3/IIB-26_RUN482.peaks]

2030.144
2814.678
3304.793
4493.087
4503.118
4818.674
5589.443
5610.397
5639.237
5658.737
5669.875
6379.527
6406.172
6423.871
6428.949
6441.183
6470.756
6478.009
6486.679
6492.528
6565.913
6598.356
6615.728
6963.771
6998.661
7005.027
7125.786
7148.599
7155.016
7258.979
7270.764
7798.473
8327.491
8352.268
8416.71
8464.173
8489.135
8965.184
8988.199
9007.414
9053.14
9077.451
9595.327
9636.923
9651.006
9662.182
9702.56
9714.41
9719.295
9759.177
9804.268
10137.078
10495.533
10587.555
11114.875
11223.112
11223.112
12918.393
14290.149
16628.997
16653.394
16667.56
16705.5
16830.992
16918.164
16927.325
16935.977
16960.643
16976.055
17022.115
17101.98
17114.453
17131.183
17167.903
17298.764
17330.537
17348.882
17357.194
17370.793
17435.417
17481.3
17544.363
17561.003
19340.731
19387.367
19395.92
19412.914
19425.717
19436.642
19455.45
