# Supplementary material for: Genomic and proteomic evidence supporting the division of the plant pathogen Ralstonia solanacearum into three species
Source: BMC Genomics. 2016 Feb 1;17:90. doi: 10.1186/s12864-016-2413-z (PMC4736150; doi:10.1186/s12864-016-2413-z)
Supplement: Additional file 3: — MALDI-TOF peak lists. Peak lists extracted from MALDI-TOF spectrum for 73 R. solanacearum strains with FlexAnalysis software (Bruker Daltonics). (ZIP 76 kb) [file 12864_2016_2413_MOESM3_ESM.zip › Additional file 3/IIB-27_RUN299.peaks]

2029.416
2814.333
3214.827
3274.613
3303.479
3631.108
4796.141
4816.596
4830.754
4854.318
5293.611
5609.031
5644.902
5666.755
6312.847
6403.032
6424.385
6439.874
6461.55
6477.618
6555.623
6614.803
6667.331
6676.808
6961.789
6999.817
7124.726
7155.857
7185.637
7217.94
7226.741
7269.115
7797.336
8326.994
8415.747
8488.579
8502.897
8657.512
8987.306
9006.192
9636.063
9672.325
9714.402
9779.689
9801.409
10136.474
10494.744
10536.195
10566.261
10587.953
11128.319
11219.679
14320.136
15618.616
16576.048
16621.363
16702.685
16831.769
16920.71
16934.139
16972.602
17079.955
17131.33
17181.541
17336.793
17374.554
17388.023
17598.742
19384.579
19413.75
19433.307
19455.278
19476.278
