# Supplementary material for: Genomic and proteomic evidence supporting the division of the plant pathogen Ralstonia solanacearum into three species
Source: BMC Genomics. 2016 Feb 1;17:90. doi: 10.1186/s12864-016-2413-z (PMC4736150; doi:10.1186/s12864-016-2413-z)
Supplement: Additional file 3: — MALDI-TOF peak lists. Peak lists extracted from MALDI-TOF spectrum for 73 R. solanacearum strains with FlexAnalysis software (Bruker Daltonics). (ZIP 76 kb) [file 12864_2016_2413_MOESM3_ESM.zip › Additional file 3/IIB-28_RUN81.peaks]

2029.897
2815.422
3304.024
3629.668
4206.308
4493.327
4502.166
4818.763
4834.189
4851.174
4862.568
4868.41
4877.757
4885.992
5068.294
5610.301
5645.679
5656.923
5656.923
5668.382
6405.972
6422.723
6442.928
6452.941
6461.042
6483.659
6489.526
6549.772
6566.767
6594.402
6616.049
6962.888
7000.001
7109.991
7125.656
7147.93
7220.945
7233.434
7259.434
7270.525
7798.634
8323.686
8356.675
8488.489
8503.83
8950.141
8965.826
8988.737
9007.428
9047.287
9055.023
9066.799
9080.485
9112.238
9596.792
9637.088
9659.381
9695.962
9703.233
9717.165
9722.919
9730.947
9770.564
10137.061
10495.217
10521.586
10568.069
10588.618
11221.554
12919.866
14290.676
14319.96
16607.45
16646.282
16680.431
16702.319
16715.431
16790.283
16831.652
16916.219
16937.107
16957.391
16976.2
17045.745
17081.947
17111.966
17126.893
17140.662
17364.384
17373.246
17407.168
17429.439
17495.201
17519.429
17550.859
17584.078
19429.807
19440.816
19456.738
19469.314
