# Supplementary material for: Genomic and proteomic evidence supporting the division of the plant pathogen Ralstonia solanacearum into three species
Source: BMC Genomics. 2016 Feb 1;17:90. doi: 10.1186/s12864-016-2413-z (PMC4736150; doi:10.1186/s12864-016-2413-z)
Supplement: Additional file 3: — MALDI-TOF peak lists. Peak lists extracted from MALDI-TOF spectrum for 73 R. solanacearum strains with FlexAnalysis software (Bruker Daltonics). (ZIP 76 kb) [file 12864_2016_2413_MOESM3_ESM.zip › Additional file 3/IIB-3_RUN265.peaks]

2029.898
2815.121
3214.802
3267.091
3447.04
3452.022
3462.103
3476.655
3492.777
3498.208
3559.575
3629.52
3632.976
4328.739
4502.129
4818.547
4835.225
4922.539
5076.965
5625.012
5666.896
6299.641
6328.888
6399.885
6436.888
6461.809
6471.15
6481.211
6492.732
6503.45
6524.638
6541.185
6565.574
6581.032
6604.432
6625.352
6963.809
7006.49
7084.133
7126.691
7158.044
7178.037
7220.035
7242.12
7261.63
7270.924
7316.878
7799.321
8660.077
8890.092
9008.867
9031.362
9077.756
9087.48
9097.957
9121.313
9278.142
9563.037
9598.779
9638.512
9659.438
9678
9689.668
9699.484
9714.345
9761.219
9772.082
9775.301
9789.321
9805.062
9847.045
9867.06
9976.98
10112.847
10127.604
10156.304
10630.739
10881.207
14291.429
14321.125
14391.113
14430.993
14465.133
18026.269
19220.43
19247.895
19280.945
19313.862
19363.061
19376.901
19383.101
19401.312
19416.121
19426.316
19473.442
19522.619
19549.669
