# Supplementary material for: Genomic and proteomic evidence supporting the division of the plant pathogen Ralstonia solanacearum into three species
Source: BMC Genomics. 2016 Feb 1;17:90. doi: 10.1186/s12864-016-2413-z (PMC4736150; doi:10.1186/s12864-016-2413-z)
Supplement: Additional file 3: — MALDI-TOF peak lists. Peak lists extracted from MALDI-TOF spectrum for 73 R. solanacearum strains with FlexAnalysis software (Bruker Daltonics). (ZIP 76 kb) [file 12864_2016_2413_MOESM3_ESM.zip › Additional file 3/IIB-3_RUN459.peaks]

2030.284
2815.029
3213.541
3476.288
3559.317
3573.509
3631.892
3896.855
4501.34
4637.143
4769.685
4817.331
4851.012
4863.875
4922.235
5075.889
5268.237
5553.436
6393.388
6398.486
6408.893
6436.008
6452.174
6468.896
6479.591
6486.869
6492.995
6520.488
6540.279
6565.913
6579.472
6623.95
6963.472
7005.675
7126.052
7158.517
7183.76
7193.84
7219.738
7262.827
7270.723
7798.112
8660.947
8744.33
8966.585
9007.953
9028.772
9056.803
9075.693
9099.415
9133.013
9153.502
9196.274
9277.653
9542.611
9597.262
9606.295
9637.66
9660.081
9717.177
9725.446
9735.771
9770.142
9787.734
9803.808
9814.719
9829.755
9846.724
10155.271
10395.953
10540.963
10880.311
11104.969
12239.203
14319.515
18023.456
18044.47
19320.637
19341.576
19358.03
19366.72
19382.894
19420.347
19429.679
19442.156
19458.122
19467.382
19483.183
19531.458
19551.323
19577.602
