# Supplementary material for: Genomic and proteomic evidence supporting the division of the plant pathogen Ralstonia solanacearum into three species
Source: BMC Genomics. 2016 Feb 1;17:90. doi: 10.1186/s12864-016-2413-z (PMC4736150; doi:10.1186/s12864-016-2413-z)
Supplement: Additional file 3: — MALDI-TOF peak lists. Peak lists extracted from MALDI-TOF spectrum for 73 R. solanacearum strains with FlexAnalysis software (Bruker Daltonics). (ZIP 76 kb) [file 12864_2016_2413_MOESM3_ESM.zip › Additional file 3/IIB-3_RUN74.peaks]

2814.754
3208.51
3214.473
3278.974
3462.073
3476.936
3492.505
3499.927
3559.681
3575.37
3632.919
3896.032
4328.949
4502.272
4639.587
4772.181
4818.702
4835.523
4844.312
4855.307
4922.934
5076.939
5493.934
6392.912
6400.533
6437.17
6458.811
6471.388
6480.968
6491.331
6512.751
6541.246
6565.27
6576.819
6582.195
6624.254
6963.797
7007.098
7082.416
7088.165
7126.897
7141.246
7160.874
7174.762
7221.622
7260.581
7271.706
7311.657
7317.347
7800.225
8599.038
8661.651
8743.356
8891.061
8964.681
9009.182
9052.6
9081.447
9106.11
9278.894
9571.979
9600.563
9639.175
9674.257
9695.541
9715.211
9735.582
9759.824
9769.293
9777.652
9808.117
9830.097
9847.977
9864.137
10156.557
10396.833
10881.667
12235.777
12239.136
14263.18
14276.986
14321.235
14413.891
14426.409
14466.634
18026.682
19270.295
19301.061
19324.314
19372.025
19385.824
19412.898
19424.994
19443.533
19460.734
19473.135
19483.731
19494.224
19519.731
19548.241
