# Supplementary material for: Genomic and proteomic evidence supporting the division of the plant pathogen Ralstonia solanacearum into three species
Source: BMC Genomics. 2016 Feb 1;17:90. doi: 10.1186/s12864-016-2413-z (PMC4736150; doi:10.1186/s12864-016-2413-z)
Supplement: Additional file 3: — MALDI-TOF peak lists. Peak lists extracted from MALDI-TOF spectrum for 73 R. solanacearum strains with FlexAnalysis software (Bruker Daltonics). (ZIP 76 kb) [file 12864_2016_2413_MOESM3_ESM.zip › Additional file 3/IIB-4_RUN262.peaks]

2814.904
3279.775
3292.421
3478.459
3632.043
4328.3
4484.154
4499.821
4637.545
4779.652
4817.603
5090.01
5253.968
5610.142
6405.526
6524.976
6527.102
6566.095
6582.354
6608.059
6613.4
6619.891
6702.293
6913.265
6948.497
6963.123
6996.452
7125.815
7154.668
7260.788
7270.668
7812.579
7826.063
8377.399
8416.549
8487.065
8492.035
8659.081
8743.295
8822.568
8850.521
8867.144
8878.477
8884.7
8900.471
8931.267
8945.292
8972.651
9007.273
9047.181
9067.818
9077.874
9276.518
9594.777
9636.964
9774.941
10181.192
10395.574
10495.524
10542.062
10563.851
10588.248
10646.193
10650.992
11102.023
13826.045
15619.577
16685.978
16695.061
16703.152
16714.193
16791.273
16832.757
16894.337
16903.882
16934.739
16944.023
16962.69
16978.27
17017.578
17032.721
17639.119
17669.963
17682.061
17722.902
17742.131
17753.831
17768.583
17780.2
17796.98
17806.581
17824.634
17854.244
17866.342
17881.233
17913.347
18022.762
