# Supplementary material for: Genomic and proteomic evidence supporting the division of the plant pathogen Ralstonia solanacearum into three species
Source: BMC Genomics. 2016 Feb 1;17:90. doi: 10.1186/s12864-016-2413-z (PMC4736150; doi:10.1186/s12864-016-2413-z)
Supplement: Additional file 3: — MALDI-TOF peak lists. Peak lists extracted from MALDI-TOF spectrum for 73 R. solanacearum strains with FlexAnalysis software (Bruker Daltonics). (ZIP 76 kb) [file 12864_2016_2413_MOESM3_ESM.zip › Additional file 3/IIB-4_RUN586.peaks]

3209.308
3280.088
3348.661
3478.129
3559.914
3632.796
4329.433
4370.571
4637.381
4795.475
4817.891
4857.272
4863.874
4867.157
4881.717
4886.984
5198.388
5245.364
5255.617
5262.444
5296.551
6097.838
6406.954
6440.998
6464.708
6488.1
6498.311
6506.328
6525.924
6567.158
6610.127
6644.131
6702.04
6908.361
6913.303
6932.068
6949.378
6963.713
6997.193
7028.81
7046.998
7055.588
7062.063
7094.793
7126.289
7155.148
7230.553
7260.973
7270.85
7298.221
7316.837
7402.311
7414.266
7811.637
7827.089
8659.332
8743.987
8890.656
9012.929
9122.364
9277.882
9637.064
9676.628
9716.282
9723.109
9731.14
9756.64
9775.573
9809.13
10395.925
10495.392
10567.042
10587.651
10601.547
10648.908
11102.404
11168.368
11185.906
11949.941
12192.808
13823.848
14598.47
15618.711
18023.016
19363.488
19385.966
19411.66
19425.623
19442.16
19453.503
19470.218
19496.153
19543.848
