# Supplementary material for: Genomic and proteomic evidence supporting the division of the plant pathogen Ralstonia solanacearum into three species
Source: BMC Genomics. 2016 Feb 1;17:90. doi: 10.1186/s12864-016-2413-z (PMC4736150; doi:10.1186/s12864-016-2413-z)
Supplement: Additional file 3: — MALDI-TOF peak lists. Peak lists extracted from MALDI-TOF spectrum for 73 R. solanacearum strains with FlexAnalysis software (Bruker Daltonics). (ZIP 76 kb) [file 12864_2016_2413_MOESM3_ESM.zip › Additional file 3/IIB-4_RUN92.peaks]

2815.261
3210.398
3280.634
3633.334
4163.851
4329.837
4394.218
4443.885
4486.815
4561.503
4781.886
4796.609
4802.235
4819.27
5257.031
5298.249
5913.04
5921.771
5931.227
6286.707
6301.597
6525.863
6567.735
6614.752
6626.112
6914.569
6914.569
6931.516
6949.348
6964.634
7127.189
7157.175
7217.422
7230.844
7271.562
7828.003
8182.434
8328.299
8417.952
8660.443
8795.922
8805.879
8817.454
8839.822
8863.35
8891.247
8947.964
8973.87
9009.073
9036.85
9076.903
9101.054
9123.419
9279.514
9597.897
9638.812
9711.326
9719.534
9730.555
9978.281
10036.109
10183.302
10498.176
10509.611
10595.723
10602.18
11512.049
13355.102
13825.881
13856.916
16792.538
16832.109
16897.676
16941.841
16967.354
17524.504
17556.581
17568.545
17614.659
17649.248
17668.483
17682.073
17694.699
17711.081
17726.31
17741.374
17750.338
17768.727
17783.549
17794.123
17812.88
17886.536
17899.957
17907.562
17943.736
17954.722
17983.289
17991.674
18021.739
