# Supplementary material for: Genomic and proteomic evidence supporting the division of the plant pathogen Ralstonia solanacearum into three species
Source: BMC Genomics. 2016 Feb 1;17:90. doi: 10.1186/s12864-016-2413-z (PMC4736150; doi:10.1186/s12864-016-2413-z)
Supplement: Additional file 3: — MALDI-TOF peak lists. Peak lists extracted from MALDI-TOF spectrum for 73 R. solanacearum strains with FlexAnalysis software (Bruker Daltonics). (ZIP 76 kb) [file 12864_2016_2413_MOESM3_ESM.zip › Additional file 3/IIB-4NPB_RUN17.peaks]

2029.829
2771.207
2815.263
3158.845
3209.188
3280.295
3632.272
4502.96
4560.388
4818.544
4868.463
5090.472
5299.031
5553.503
5598.344
5610.846
5628.895
5757.936
6301.594
6326.747
6346.778
6366.642
6376.542
6406.641
6469.221
6481.46
6490.3
6496.885
6566.809
6583.536
6613.778
6702.77
6948.785
6963.641
6997.855
7126.708
7156.201
7261.25
7270.842
7812.742
7825.535
8327.244
8362.474
8395.878
8416.968
8490.293
8498.107
8512.157
8659.892
8888.812
8949.158
8965.463
8973.769
9007.472
9054.991
9068.955
9079.351
9122.102
9595.318
9637.305
9676.085
9713.779
9724.739
9743.912
9777.719
10181.734
10495.461
10561.271
10568.65
10589.038
10599.708
11102.025
14596.513
15618.63
16702.303
16725.244
16746.811
16788.451
16829.4
16893.869
16909.934
16933.175
16953.625
16970.902
16999.424
17011.453
