# Supplementary material for: Genomic and proteomic evidence supporting the division of the plant pathogen Ralstonia solanacearum into three species
Source: BMC Genomics. 2016 Feb 1;17:90. doi: 10.1186/s12864-016-2413-z (PMC4736150; doi:10.1186/s12864-016-2413-z)
Supplement: Additional file 3: — MALDI-TOF peak lists. Peak lists extracted from MALDI-TOF spectrum for 73 R. solanacearum strains with FlexAnalysis software (Bruker Daltonics). (ZIP 76 kb) [file 12864_2016_2413_MOESM3_ESM.zip › Additional file 3/IIB-4NPB_RUN302.peaks]

2311.508
2815.285
3280.528
3632.575
3909.197
4393.828
4560.939
4819.307
4834.68
5302.353
5553.251
5597.229
5611.096
5624.262
6300.798
6314.939
6327.694
6346.846
6364.542
6391.101
6406.359
6436.189
6449.906
6456.552
6464.348
6490.725
6510.159
6523.675
6527.945
6553.674
6567.754
6584.533
6604.225
6614.108
6619.152
6648.42
6702.041
6952.116
6999.919
7127.775
7156.46
7213.927
7228.938
7272.004
7303.578
7823.905
8330.372
8347.231
8351.164
8363.419
8382.765
8418.567
8490.115
8660.886
8890.83
8977.347
9009.296
9081.149
9086.019
9096.562
9122.773
9550.298
9567.604
9599.187
9638.736
9676.166
9683.643
9713.844
9722.867
9745.516
9784.182
9807.468
10183.063
10497.031
10542.697
10561.228
10575.789
10588.936
10605.84
11101.86
14599.063
16627.526
16645.111
16657.74
16684.013
16724.512
16833.168
16910.032
16929.706
16938.436
16960.699
17035.345
17060.395
17077.162
19413.057
19422.589
19442.932
19494.413
19504.55
19533.255
