# Supplementary material for: Genomic and proteomic evidence supporting the division of the plant pathogen Ralstonia solanacearum into three species
Source: BMC Genomics. 2016 Feb 1;17:90. doi: 10.1186/s12864-016-2413-z (PMC4736150; doi:10.1186/s12864-016-2413-z)
Supplement: Additional file 3: — MALDI-TOF peak lists. Peak lists extracted from MALDI-TOF spectrum for 73 R. solanacearum strains with FlexAnalysis software (Bruker Daltonics). (ZIP 76 kb) [file 12864_2016_2413_MOESM3_ESM.zip › Additional file 3/IIB-51_RUN297.peaks]

2030.099
2814.938
3225.957
3279.87
3478.366
3493.104
3628.523
3632.721
4502.367
4817.676
4829.598
4872.69
5254.73
5554.133
5609.866
6305.616
6328.03
6406.62
6428.169
6437.734
6445.341
6453.938
6479.576
6490.362
6518.744
6526.207
6533.557
6550.625
6567.312
6703.08
6951.096
6963.748
6980.347
6998.342
7016.168
7039.02
7088.543
7105.444
7126.579
7156.861
7225.213
7234.544
7261.266
7271.071
7295.88
7813.456
7826.925
8361.058
8417.144
8487.429
8661.339
8974.581
9007.994
9047.318
9065.773
9076.103
9596.16
9637.774
9657.459
9667.759
9682.69
9693.502
9706.458
9714.425
9743.748
9772.621
9793.085
10182.338
10496.073
10568.041
10585.63
10645.256
11101.695
13832.455
14603.441
15619.659
16643.454
16678.594
16792.778
16831.864
16940.909
16950.032
16974.063
17033.006
17078.425
17088.379
19298.549
19335.497
19397.169
19415.236
19426.323
