# Supplementary material for: Genomic and proteomic evidence supporting the division of the plant pathogen Ralstonia solanacearum into three species
Source: BMC Genomics. 2016 Feb 1;17:90. doi: 10.1186/s12864-016-2413-z (PMC4736150; doi:10.1186/s12864-016-2413-z)
Supplement: Additional file 3: — MALDI-TOF peak lists. Peak lists extracted from MALDI-TOF spectrum for 73 R. solanacearum strains with FlexAnalysis software (Bruker Daltonics). (ZIP 76 kb) [file 12864_2016_2413_MOESM3_ESM.zip › Additional file 3/III-19_RUN60.peaks]

2814.952
3087.334
3263.106
3306.67
3640.427
3938.17
4161.039
4392.408
4571.898
4794.769
4798.045
4817.628
4836.397
4980.802
5018.041
5225.076
5459.373
6182.979
6198.977
6228.777
6273.077
6273.077
6300.035
6312.405
6325.679
6402.998
6517.238
6531.694
6547.684
6585.247
6620.587
6648.223
6667.758
6933.571
6977.962
7125.209
7232.554
7249.882
7285.36
7769.876
7879.915
7934.311
7941.05
8326.487
8659.225
8900.794
9087.971
9124.473
9148.435
9454.975
9598.995
9637.064
9676.803
9704.737
9851.607
9865.526
9904.465
9929.669
9963.268
10019.114
10032.555
10583.715
10589.866
10598.01
10675.633
15037.969
15055.195
19783.661
19812.848
19823.675
19830.299
19863.556
19872.62
19883.771
19896.028
19911.149
19927.588
19939.972
19956.656
19972.493
19988.35
20037.585
20063.311
20078.114
