# Supplementary material for: Genomic and proteomic evidence supporting the division of the plant pathogen Ralstonia solanacearum into three species
Source: BMC Genomics. 2016 Feb 1;17:90. doi: 10.1186/s12864-016-2413-z (PMC4736150; doi:10.1186/s12864-016-2413-z)
Supplement: Additional file 3: — MALDI-TOF peak lists. Peak lists extracted from MALDI-TOF spectrum for 73 R. solanacearum strains with FlexAnalysis software (Bruker Daltonics). (ZIP 76 kb) [file 12864_2016_2413_MOESM3_ESM.zip › Additional file 3/III-20_RUN56.peaks]

2814.861
3209.509
3493.103
3639.148
4274.883
4572.887
4628.534
4642.929
4795.299
4817.044
5327.421
5337.767
5416.511
5458.241
6182.803
6269.791
6300.417
6312.505
6327.109
6404.335
6421.349
6531.101
6544.488
6932.522
6978.426
7014.163
7023.243
7030.879
7124.753
7232.195
7283.735
7765.743
7861.41
8467.286
8498.416
8553.328
8622.47
8638.412
8658.938
8900.679
9086.531
9147.368
9260.276
9557.266
9596.016
9636.064
9711.867
9964.484
10031.003
10049.134
10504.311
10528.155
10550.138
10575.884
10594.982
10676.121
11052.484
14681.447
17915.095
