# Supplementary material for: Genomic and proteomic evidence supporting the division of the plant pathogen Ralstonia solanacearum into three species
Source: BMC Genomics. 2016 Feb 1;17:90. doi: 10.1186/s12864-016-2413-z (PMC4736150; doi:10.1186/s12864-016-2413-z)
Supplement: Additional file 3: — MALDI-TOF peak lists. Peak lists extracted from MALDI-TOF spectrum for 73 R. solanacearum strains with FlexAnalysis software (Bruker Daltonics). (ZIP 76 kb) [file 12864_2016_2413_MOESM3_ESM.zip › Additional file 3/III-21_RUN479.peaks]

2814.598
3640.538
4005.415
4120.673
4329.261
4452.048
4573.293
4818.328
4982.447
5338.412
5416.008
6184.188
6270.916
6282.842
6299.751
6313.76
6328.691
6344.093
6357.408
6372.078
6406.053
6423.281
6437.006
6450.922
6473.717
6489.784
6509.577
6532.488
6548.191
6574.493
6582.243
6593.374
6935.488
6978.94
7126.392
7194.9
7234.379
7285.994
7768.889
8014.45
8326.679
8554.465
8659.759
8903.014
9088.182
9149.21
9522.374
9558.18
9596.878
9639.605
9706.736
9784.698
9806.734
9815.962
9859.418
9902.819
9966.653
9987.495
10034.053
10050.023
10598.434
10677.519
11510.843
15037.726
19746.747
19828.893
19844.39
19872.488
19885.236
19917.436
19942.336
19960.357
19972.117
20044.991
20055.236
20070.685
20090.208
20102.336
