# Supplementary material for: Genomic and proteomic evidence supporting the division of the plant pathogen Ralstonia solanacearum into three species
Source: BMC Genomics. 2016 Feb 1;17:90. doi: 10.1186/s12864-016-2413-z (PMC4736150; doi:10.1186/s12864-016-2413-z)
Supplement: Additional file 3: — MALDI-TOF peak lists. Peak lists extracted from MALDI-TOF spectrum for 73 R. solanacearum strains with FlexAnalysis software (Bruker Daltonics). (ZIP 76 kb) [file 12864_2016_2413_MOESM3_ESM.zip › Additional file 3/III-22_RUN75.peaks]

2815.77
3146.916
3152.957
3199.533
3207.683
3263.109
3640.881
4163.185
4394.128
4451.152
4574.401
4643.941
4818.688
4847.518
4983.118
5015.256
5023.916
5226.81
5295.713
5325.912
5417.479
5459.361
6184.788
6232.724
6273.789
6301.092
6315.036
6330.233
6370.361
6375.791
6407.365
6423.249
6440.233
6464.375
6482.048
6493.868
6533.872
6548.409
6574.673
6578.587
6593.245
6611.906
6620.691
6631.759
6641.523
6649.342
6934.962
6981.539
7127.676
7238.475
7287.581
7303.881
7770.786
8328.586
8342.582
8661.747
8904.047
9089.097
9110.481
9132.398
9150.413
9639.053
9712.6
9746.512
9768.734
9780.911
9811.353
9852.358
9877.129
9904.326
9925.288
9965.963
9992.49
10034.42
10049.677
10072.82
10600.28
10647.77
10663.129
11512.543
12600.08
13859.546
15037.094
19757.54
19777.552
19798.466
19811.522
19825.696
19858.574
19882.729
19898.651
19914.323
19929.736
19941.587
19958.086
19982.51
20015.805
20035.369
20057.265
20081.356
