# Supplementary material for: Genomic and proteomic evidence supporting the division of the plant pathogen Ralstonia solanacearum into three species
Source: BMC Genomics. 2016 Feb 1;17:90. doi: 10.1186/s12864-016-2413-z (PMC4736150; doi:10.1186/s12864-016-2413-z)
Supplement: Additional file 3: — MALDI-TOF peak lists. Peak lists extracted from MALDI-TOF spectrum for 73 R. solanacearum strains with FlexAnalysis software (Bruker Daltonics). (ZIP 76 kb) [file 12864_2016_2413_MOESM3_ESM.zip › Additional file 3/III-23_RUN31.peaks]

3314.37
4818.833
6182.84
6194.557
6213.145
6227.838
6313.661
6534.28
6546.382
6562.316
6576.785
6586.051
6596.013
6634.709
6671.126
6682.484
6981.543
7128.023
7236.169
7272.253
7287.907
9148.742
9564.554
9599.238
9639.826
9683.495
9694.141
9704.99
9717.22
9724.685
9738.251
9818.388
9837.257
9861.854
9861.854
9877.758
9893.338
9900.597
9907.478
9925.87
9936.455
9940.516
9953.302
9960.895
9967.456
9982.087
9990.592
10012.268
10035.155
10047.121
10252.634
10275.249
10598.608
10677.897
11070.599
15017.359
15025.632
15038.289
15053.415
15150.804
19749.526
19757.547
19770.909
19780.829
19789.639
19804.344
19818.96
19835.485
19845.762
19861.345
19873.199
19884.672
19896.721
19918.137
19935.504
19974.559
20024.304
