# Supplementary material for: Genomic and proteomic evidence supporting the division of the plant pathogen Ralstonia solanacearum into three species
Source: BMC Genomics. 2016 Feb 1;17:90. doi: 10.1186/s12864-016-2413-z (PMC4736150; doi:10.1186/s12864-016-2413-z)
Supplement: Additional file 3: — MALDI-TOF peak lists. Peak lists extracted from MALDI-TOF spectrum for 73 R. solanacearum strains with FlexAnalysis software (Bruker Daltonics). (ZIP 76 kb) [file 12864_2016_2413_MOESM3_ESM.zip › Additional file 3/III-29_RUN133.peaks]

2029.469
2634.944
2814.391
3035.161
3208.018
3275.909
3638.739
4392.698
4572.113
4642.526
4816.724
4843.395
5284.084
5300.486
5324.165
5328.623
5925.323
6271.567
6297.749
6311.886
6328.885
6531.283
6559.407
6575.075
6668.168
6872.65
6921.202
6978.28
7124.634
7231.577
7264.053
7283.692
7767.223
8324.266
8656.558
8900.117
8987.157
9046.665
9130.035
9146.932
9634.857
9699.413
9710.592
9722.087
9731.202
9965.558
9992.775
10000.622
10011.293
10016.78
10024.544
10232.032
10309.049
10359.963
10372.916
10379.544
10394.072
10585.825
10662.048
11079.725
15073.21
15092.938
15125.994
15199.069
15218.007
15235.762
19885.962
19904.759
19913.42
19924.457
19940.396
19979.691
19993.448
20008.53
20017.566
20035.061
20055.623
