# Supplementary material for: Genomic and proteomic evidence supporting the division of the plant pathogen Ralstonia solanacearum into three species
Source: BMC Genomics. 2016 Feb 1;17:90. doi: 10.1186/s12864-016-2413-z (PMC4736150; doi:10.1186/s12864-016-2413-z)
Supplement: Additional file 3: — MALDI-TOF peak lists. Peak lists extracted from MALDI-TOF spectrum for 73 R. solanacearum strains with FlexAnalysis software (Bruker Daltonics). (ZIP 76 kb) [file 12864_2016_2413_MOESM3_ESM.zip › Additional file 3/III-29_RUN145.peaks]

2815.415
3146.678
3208.424
3307.506
3558.916
3640.463
4447.498
4451.705
4573.88
4800.229
4818.063
5017.629
5334.914
5340.56
6242.224
6285.811
6300.708
6313.716
6328.001
6405.455
6533.136
6546.98
6580.124
6595.667
6621.96
6637.795
6642.64
6664.225
6935.18
6980.358
7127.58
7236.053
7286.11
7547.672
7769.364
8327.352
8555.599
8660.877
8903.901
9049.844
9088.773
9149.584
9264.139
9597.946
9638.514
9711.673
9852.201
9903.006
9921.133
9969.542
9976.032
9988.043
10019.614
10035.333
10050.177
10177.148
10223.339
10313.262
10370.069
10382.613
10599.707
10663.385
10676.126
11092.124
15096.891
15223.579
19793.032
19804.343
19836.921
19846.317
19862.081
19873.909
19888.056
19964.017
19974.926
19991.036
20003.353
20051.696
20075.424
20104.578
20132.452
