# Supplementary material for: Genomic and proteomic evidence supporting the division of the plant pathogen Ralstonia solanacearum into three species
Source: BMC Genomics. 2016 Feb 1;17:90. doi: 10.1186/s12864-016-2413-z (PMC4736150; doi:10.1186/s12864-016-2413-z)
Supplement: Additional file 3: — MALDI-TOF peak lists. Peak lists extracted from MALDI-TOF spectrum for 73 R. solanacearum strains with FlexAnalysis software (Bruker Daltonics). (ZIP 76 kb) [file 12864_2016_2413_MOESM3_ESM.zip › Additional file 3/III-42_RUN364.peaks]

2815.411
3264.228
3641.995
4162.931
4395.759
4452.286
4575.054
4798.326
4819.4
4978.416
4982.527
5015.604
5339.011
5420.159
5462.222
5486.015
6217.219
6237.022
6261.295
6280.552
6302.292
6316.805
6348.664
6357.019
6365.717
6378.918
6406.922
6439.569
6452.15
6459.789
6466.484
6471.223
6492.57
6498.619
6508.561
6533.96
6547.649
6565.273
6570.775
6576.821
6586.109
6596.021
6607.263
6619.429
6628.626
6658.777
6937.27
6980.878
7126.44
7235.012
7235.114
7287.386
7769.939
8327.616
8344.342
8904.192
9105.944
9150.574
9555.218
9601.774
9639.297
9659.623
9687.991
9697.635
9714.404
9722.87
9754.86
9764.202
9804.353
9851.447
9871.391
9888.047
9914.543
9933.764
9966.886
9989.355
10028.6
10034.684
10051.153
10251.566
10677.469
11512.129
12600.516
14967.752
19800.28
19813.679
19825.634
19852.464
19873.896
19881.969
19893.275
19913.188
19939.143
19955.727
19968.016
19983.646
20023.738
20045.235
20056.583
20068.707
