# Supplementary material for: Genomic and proteomic evidence supporting the division of the plant pathogen Ralstonia solanacearum into three species
Source: BMC Genomics. 2016 Feb 1;17:90. doi: 10.1186/s12864-016-2413-z (PMC4736150; doi:10.1186/s12864-016-2413-z)
Supplement: Additional file 3: — MALDI-TOF peak lists. Peak lists extracted from MALDI-TOF spectrum for 73 R. solanacearum strains with FlexAnalysis software (Bruker Daltonics). (ZIP 76 kb) [file 12864_2016_2413_MOESM3_ESM.zip › Additional file 3/III-43_RUN369.peaks]

1975.486
2030.212
2055.404
2063.285
2816.565
3465.506
3486.965
3560.098
3882.742
4994.831
5234.375
6010.225
6030.841
6050.349
6234.788
6383.82
6408.74
6659.486
6877.064
6891.873
6912.002
6916.904
6938.516
6962.43
6981.823
7019.744
7037.203
7051.37
7071.942
7082.572
7127.966
7183.418
7206.597
7495.465
7734.971
7772.267
7809.6
7828.003
9035.435
9465.623
9477.754
9854.856
9972.231
9985.695
10315.46
10382.869
11087.341
11239.579
11282.665
14891.953
14986.433
14994.073
15078.222
15094.811
15104.783
15132.906
15169.035
15176.627
15208.12
15229.518
15550.761
15575.421
15591.756
15619.316
15645.961
15655.591
