# Supplementary material for: Genomic and proteomic evidence supporting the division of the plant pathogen Ralstonia solanacearum into three species
Source: BMC Genomics. 2016 Feb 1;17:90. doi: 10.1186/s12864-016-2413-z (PMC4736150; doi:10.1186/s12864-016-2413-z)
Supplement: Additional file 3: — MALDI-TOF peak lists. Peak lists extracted from MALDI-TOF spectrum for 73 R. solanacearum strains with FlexAnalysis software (Bruker Daltonics). (ZIP 76 kb) [file 12864_2016_2413_MOESM3_ESM.zip › Additional file 3/III-44_RUN362.peaks]

2815.495
3325.323
3640.409
4041.476
4393.778
4573.791
4816.307
5016.816
5226.577
5453.239
5496.615
5586.466
5628.16
6215.394
6231.677
6269.394
6301.084
6313.523
6443.617
6533.406
6616.104
6657.322
6786.973
6933.974
6980.475
7127.153
7233.703
7285.611
7768.564
7909.947
8085.85
8326.327
8659.261
8903.934
8988.595
9049.941
9149.579
9566.392
9637.686
9706.984
9803.815
9929.098
9936.907
9962.282
9968.443
9977.328
10236.684
10311.445
10380.985
10676.993
11078.902
14965.408
15221.421
19859.867
19868.537
19898.041
19910.769
19941.314
