# Supplementary material for: Genomic and proteomic evidence supporting the division of the plant pathogen Ralstonia solanacearum into three species
Source: BMC Genomics. 2016 Feb 1;17:90. doi: 10.1186/s12864-016-2413-z (PMC4736150; doi:10.1186/s12864-016-2413-z)
Supplement: Additional file 3: — MALDI-TOF peak lists. Peak lists extracted from MALDI-TOF spectrum for 73 R. solanacearum strains with FlexAnalysis software (Bruker Daltonics). (ZIP 76 kb) [file 12864_2016_2413_MOESM3_ESM.zip › Additional file 3/III-49_RUN166.peaks]

2815.495
3103.021
3263.656
3334.955
3641.04
4041.727
4162.863
4394.042
4574.448
4818.537
4978.768
5014.762
5225.777
5288.593
5293.928
5327.401
5338.615
5459.379
6215.443
6231.621
6273.827
6279.861
6300.487
6313.546
6331.099
6533.341
6545.883
6649.585
6675.872
6935.903
6980.74
7126.883
7234.767
7286.161
7769.077
8044.702
8085.874
8101.144
8326.714
8659.849
8902.775
9049.148
9089.978
9108.312
9117.858
9149.675
9264.252
9579.386
9596.462
9637.553
9851.503
9903.412
9920.163
9926.819
9934.537
9942.9
9965.509
9985.433
10015.169
10033.286
10048.943
10236.142
10311.37
10379.652
10587.888
10676.298
11078.558
11509.937
14989.892
15222.953
19864.537
19894.044
19905.487
19921.954
19947.224
19965.939
