# Supplementary material for: Genomic and proteomic evidence supporting the division of the plant pathogen Ralstonia solanacearum into three species
Source: BMC Genomics. 2016 Feb 1;17:90. doi: 10.1186/s12864-016-2413-z (PMC4736150; doi:10.1186/s12864-016-2413-z)
Supplement: Additional file 3: — MALDI-TOF peak lists. Peak lists extracted from MALDI-TOF spectrum for 73 R. solanacearum strains with FlexAnalysis software (Bruker Daltonics). (ZIP 76 kb) [file 12864_2016_2413_MOESM3_ESM.zip › Additional file 3/IV-10_RUN62.peaks]

2607.094
2814.471
3212.563
3251
3638.225
4161.143
4392.226
4822.853
4896.929
4972.203
5099.758
5125.439
5143.942
5150.782
5168.432
5224.167
5239.383
5249.297
5268.413
5297.626
5766.371
6076.618
6298.186
6311.725
6325.614
6394.115
6398.752
6433.8
6449.373
6466.899
6480.547
6505.793
6523.189
6683.103
6701.226
7108.022
7124.61
7145.358
7171.276
7187.896
7219.104
7239.327
7257.465
7278.908
7324.331
7827.86
8324.219
8974.622
8979.846
9150.581
9588.549
9647.553
9676.916
9705.506
9732.268
9740.557
9758.765
9770.732
9796.161
9837.004
9844.795
9945.431
10236.524
10341.456
10536.215
10586.426
10596.824
12108.341
12119.199
12154.297
17957.569
19409.061
19421
19443.438
19458.08
19487.268
19501.071
19524.441
19539.677
19565.951
