# Supplementary material for: Genomic and proteomic evidence supporting the division of the plant pathogen Ralstonia solanacearum into three species
Source: BMC Genomics. 2016 Feb 1;17:90. doi: 10.1186/s12864-016-2413-z (PMC4736150; doi:10.1186/s12864-016-2413-z)
Supplement: Additional file 3: — MALDI-TOF peak lists. Peak lists extracted from MALDI-TOF spectrum for 73 R. solanacearum strains with FlexAnalysis software (Bruker Daltonics). (ZIP 76 kb) [file 12864_2016_2413_MOESM3_ESM.zip › Additional file 3/IV-10_RUN702.peaks]

1974.047
1983.037
2030.054
2045.789
2055.174
2062.374
2078.208
2087.995
2178.237
2200.916
2306.194
2814.904
3392.649
3465.994
3759.871
4272.272
4508.031
4886.023
5157.428
5430.854
6435.643
6660.818
6791.694
6835.335
6849.017
6877.503
6918.47
6929.513
6977.208
7126.029
7172.905
7396.976
7400.504
7416.304
7618.85
7716.69
7768.92
8321.093
8931.312
9020.264
9094.211
9163.621
9194.54
9206.217
9733.227
9739.077
9746.166
9777.554
9808.858
9849.45
9928.446
10047.091
10316.641
10388.812
10447.969
10468.14
10894.592
11060.524
14823.675
15204.139
15234.585
15389.743
15473.381
16153.373
16642.325
19509.809
19676.567
19700.337
19715.079
19737.728
19849.505
19886.75
19912.222
19979.315
20004.386
20014.856
20037.692
20094.002
20112.606
20129.279
