# Supplementary material for: Genomic and proteomic evidence supporting the division of the plant pathogen Ralstonia solanacearum into three species
Source: BMC Genomics. 2016 Feb 1;17:90. doi: 10.1186/s12864-016-2413-z (PMC4736150; doi:10.1186/s12864-016-2413-z)
Supplement: Additional file 3: — MALDI-TOF peak lists. Peak lists extracted from MALDI-TOF spectrum for 73 R. solanacearum strains with FlexAnalysis software (Bruker Daltonics). (ZIP 76 kb) [file 12864_2016_2413_MOESM3_ESM.zip › Additional file 3/IV-10_RUN74.peaks]

2608.096
2641.205
2815.75
3048.068
3146.119
3212.567
3252.29
3261.876
3592.726
3638.828
4162.947
4394.149
4576.395
4825.206
4841.634
4855.917
4859.972
4866.521
4876.835
4899.388
4974.366
5121.704
5227.186
5277.429
5295.393
5987.774
6226.444
6302.191
6315.182
6330.538
6481.392
6510.407
6524.086
6686.257
7128.128
7173.865
7192.093
7221.256
7262.101
7281.973
7327.965
7362.936
7768.797
8329.464
8890.855
8981.695
9155.071
9610.757
9651.855
9730.256
9755.587
9777.547
9801.329
9858.722
9869.551
9877.712
9893.784
9901.43
9915.14
9924.317
9949.939
9974.278
10243.149
10345.324
10592.338
10604.067
17914.01
17960.054
19390.523
19401.093
19429.288
19444.457
19454.955
19478.467
19489.001
19505.877
19516.452
19543.648
19558.978
19572.254
19624.636
