# Supplementary material for: Genomic and proteomic evidence supporting the division of the plant pathogen Ralstonia solanacearum into three species
Source: BMC Genomics. 2016 Feb 1;17:90. doi: 10.1186/s12864-016-2413-z (PMC4736150; doi:10.1186/s12864-016-2413-z)
Supplement: Additional file 3: — MALDI-TOF peak lists. Peak lists extracted from MALDI-TOF spectrum for 73 R. solanacearum strains with FlexAnalysis software (Bruker Daltonics). (ZIP 76 kb) [file 12864_2016_2413_MOESM3_ESM.zip › Additional file 3/IV-10_RUN83.peaks]

2029.768
3305.272
3370.7
3466.374
3559.271
3591.391
4487.442
4508.279
4534.873
4818.617
4888.865
5157.155
5171.546
5263.832
5530.844
5547.612
6436.042
6471.931
6476.559
6486.757
6534.166
6617.563
6732.653
6748.911
6762.834
6878.224
6914.521
6925.712
6935.944
6947.605
6979.777
7126.283
7172.267
7190.398
7259.958
7373.569
7402.338
7418.738
7619.558
7738.316
7769.231
8322.367
8758.4
8892.575
8978.128
9020.103
9057.571
9088.763
9163.785
9179.949
9195.056
9208.788
9293.746
9637.725
9678.999
9685.945
9698.127
9709.319
9737.183
9756.406
9779.201
9799.683
9926.666
10317.209
10341.762
10366.261
10388.818
10464.983
10530.008
10895.443
11060.44
11114.149
11131.913
11690.187
14825.799
15234.778
15473.424
16154.559
16641.285
17959.045
19351.228
19368.278
19394.542
19437.939
19462.904
19471.834
19557.13
19698.155
19856.932
19894.382
19985.167
20001.77
20035.06
20056.544
20095.164
