# Supplementary material for: Genomic and proteomic evidence supporting the division of the plant pathogen Ralstonia solanacearum into three species
Source: BMC Genomics. 2016 Feb 1;17:90. doi: 10.1186/s12864-016-2413-z (PMC4736150; doi:10.1186/s12864-016-2413-z)
Supplement: Additional file 3: — MALDI-TOF peak lists. Peak lists extracted from MALDI-TOF spectrum for 73 R. solanacearum strains with FlexAnalysis software (Bruker Daltonics). (ZIP 76 kb) [file 12864_2016_2413_MOESM3_ESM.zip › Additional file 3/IV-10_RUN84.peaks]

2029.884
3305.659
3371.473
3466.699
3485.644
3559.745
3583.381
3592.536
3626.916
3882.941
4486.682
4508.065
4857.276
4861.23
4870.467
4887.12
5157.576
5531.77
6436.624
6455.937
6474.246
6488.114
6495.618
6506.694
6618.697
6750.235
6878.446
6926.76
6937.372
6945.377
6979.873
7126.523
7172.504
7190.749
7259.618
7374.373
7418.179
7619.413
7715.827
7738.908
7769.371
8078.252
8320.105
8893.263
8909.97
8977.912
9020.122
9091.065
9099.481
9165.443
9179.046
9195.129
9208.613
9637.593
9716.85
9730.317
9741.587
9778.45
9813.753
9825.941
9850.554
9880.769
9883.656
9926.542
9991.265
10048.853
10253.038
10317.573
10363.726
10391.118
10441.252
10458.807
10472.734
10483.132
10529.952
10895.281
11061.613
11129.515
14827.164
15192.345
15234.977
15388.38
15473.787
16154.001
19388.232
19445.321
19467.305
19484.548
19523.678
19663.242
19701.363
19852.213
19906.119
19983.384
19992.138
20035.36
20048.465
20074.092
20096.609
20135.029
