# Supplementary material for: Genomic and proteomic evidence supporting the division of the plant pathogen Ralstonia solanacearum into three species
Source: BMC Genomics. 2016 Feb 1;17:90. doi: 10.1186/s12864-016-2413-z (PMC4736150; doi:10.1186/s12864-016-2413-z)
Supplement: Additional file 3: — MALDI-TOF peak lists. Peak lists extracted from MALDI-TOF spectrum for 73 R. solanacearum strains with FlexAnalysis software (Bruker Daltonics). (ZIP 76 kb) [file 12864_2016_2413_MOESM3_ESM.zip › Additional file 3/IV-11_RUN14.peaks]

2702.772
2815.469
3282.221
3318.734
3523.68
4818.489
4866.454
4870.465
5355.04
5372.811
5400.534
5417.271
5433.776
5456.632
5548.515
5561.038
5997.531
6039.028
6081.413
6474.268
6526.357
6537.695
6542.168
6574.635
6590.247
6605.621
6629.421
6644.946
6691.451
6703.617
6718.945
6721.364
6763.172
6810.101
6981.991
7053.905
7261.921
7291.447
7739.644
9008.718
9576.2
9594.592
9617.198
9639.002
9662.163
9671.098
9691.106
9703.736
9718.082
9725.112
9746.685
9766.54
9809.979
9842.751
9851.151
10156.252
10215.979
10255.496
10284.415
10310.646
10323.226
11027.983
15002.265
15034.513
15063.184
15071.392
15084.344
15102.181
15115.564
15129.224
15144.734
15161.544
15175.516
15672.391
15718.313
15847.334
19358.818
19377.258
19395.87
19407.742
19428.947
19447.788
19459.717
19500.026
19513.722
19530.716
19545.893
19614.385
19622.855
19657.472
19684.14
19883.333
19907.389
19963.974
19972.274
20007.068
20021.831
20059.159
20072.706
20080.792
