# Supplementary material for: Genomic and proteomic evidence supporting the division of the plant pathogen Ralstonia solanacearum into three species
Source: BMC Genomics. 2016 Feb 1;17:90. doi: 10.1186/s12864-016-2413-z (PMC4736150; doi:10.1186/s12864-016-2413-z)
Supplement: Additional file 3: — MALDI-TOF peak lists. Peak lists extracted from MALDI-TOF spectrum for 73 R. solanacearum strains with FlexAnalysis software (Bruker Daltonics). (ZIP 76 kb) [file 12864_2016_2413_MOESM3_ESM.zip › Additional file 3/IV-8_RUN71.peaks]

1974.222
2030.029
2054.824
2814.918
3392.692
3465.956
4509.102
4818.269
4864.743
4868.645
4885.668
5153.449
5415.247
6420.828
6482.907
6488.001
6497.138
6503.318
6661.278
6774.165
6792.194
6817.18
6875.607
6912.253
6922.742
6935.277
6973.702
6979.835
7126.627
7173.163
7191.04
7260.949
7371.285
7614.699
7614.699
7769.708
8319.018
8964.728
8975.895
9020.373
9089.729
9116.794
9637.97
9661.237
9681.123
9735.62
9753.221
9776.439
9813.728
9827.863
9877.76
10198.372
10251.836
10312.753
10364.271
10383.331
10468.969
11055.469
14820.474
15197.04
15225.414
15260.005
15359.142
19428.911
19439.5
19452.811
19473.909
19498.553
