# Supplementary material for: Genomic and proteomic evidence supporting the division of the plant pathogen Ralstonia solanacearum into three species
Source: BMC Genomics. 2016 Feb 1;17:90. doi: 10.1186/s12864-016-2413-z (PMC4736150; doi:10.1186/s12864-016-2413-z)
Supplement: Additional file 3: — MALDI-TOF peak lists. Peak lists extracted from MALDI-TOF spectrum for 73 R. solanacearum strains with FlexAnalysis software (Bruker Daltonics). (ZIP 76 kb) [file 12864_2016_2413_MOESM3_ESM.zip › Additional file 3/IV-9_RUN1332.peaks]

2814.658
3208.412
3265.192
3521.721
3592.034
3626.931
4328.02
4393.462
4442.948
4574.558
4642.684
4796.239
4799.913
4817.55
4831.979
4844.838
4880.933
5270.03
5283.995
5330.391
5416.263
5434.207
5451.393
6189.13
6208.086
6253.939
6273.71
6300.159
6313.687
6326.133
6341.091
6496.561
6537.712
6553.345
6930.177
6962.791
6979.87
7034.747
7096.127
7126.147
7142.495
7152.599
7172.516
7189.805
7206.735
7223.123
7236.501
7258.008
7281.808
7312.753
7768.787
7854.932
8327.785
8659.927
8888.165
8972.696
8989.572
9152.16
9291.269
9432.405
9468.748
9474.938
9480.435
9522.41
9533.927
9566.889
9595.504
9636.002
9706.284
9714.452
9720.173
9736.836
9762.927
10241.268
10476.126
10494.314
10501.902
10539.227
10633.907
10659.588
11510.929
14503.91
14518.126
14532.784
14543.334
14561.146
17943.472
18874.134
18904.558
18929.674
18954.924
18973.27
19001.894
19061.137
19120.525
