# Supplementary material for: Genomic and proteomic evidence supporting the division of the plant pathogen Ralstonia solanacearum into three species
Source: BMC Genomics. 2016 Feb 1;17:90. doi: 10.1186/s12864-016-2413-z (PMC4736150; doi:10.1186/s12864-016-2413-z)
Supplement: Additional file 3: — MALDI-TOF peak lists. Peak lists extracted from MALDI-TOF spectrum for 73 R. solanacearum strains with FlexAnalysis software (Bruker Daltonics). (ZIP 76 kb) [file 12864_2016_2413_MOESM3_ESM.zip › Additional file 3/IV-9_RUN88.peaks]

3208.506
3264.497
3466.277
3486.285
3510.506
3559.58
3583.794
3592.031
3627.027
3881.999
4161.794
4328.787
4378.011
4443.231
4575.311
4645.034
4818.126
4973.685
4985.02
5047.056
5189.973
5238.275
5249.546
5269.664
5329.96
5756.671
5969.072
5976.192
6207.271
6299.996
6314.192
6328.577
6537.144
6724.626
6931.682
6943.897
6963.113
6979.47
7001.624
7022.361
7036.546
7101.501
7126.206
7148.097
7174.381
7191.025
7259.799
7769.629
7856.022
7977.941
8327.919
8660.829
8759.022
8890.352
8973.941
9153.214
9293.222
9476.212
9717.865
9764.533
9949.874
9972.573
10096.834
10243.141
10381.755
10479.392
10500.137
10542.11
10587.636
10659.937
11515.198
11938.457
11954.059
13446.988
13865.085
13906.613
13945.052
14004.967
14048.4
14074.005
15960.161
17955.637
18964.758
