# Supplementary material for: Genomic and proteomic evidence supporting the division of the plant pathogen Ralstonia solanacearum into three species
Source: BMC Genomics. 2016 Feb 1;17:90. doi: 10.1186/s12864-016-2413-z (PMC4736150; doi:10.1186/s12864-016-2413-z)
Supplement: Additional file 3: — MALDI-TOF peak lists. Peak lists extracted from MALDI-TOF spectrum for 73 R. solanacearum strains with FlexAnalysis software (Bruker Daltonics). (ZIP 76 kb) [file 12864_2016_2413_MOESM3_ESM.zip › Additional file 3/outgroup_Reutropha.peaks]

2183.481
2337.852
2841.099
3147.35
3260.915
3277.707
3580.522
3591.118
3708.571
4113.39
4288.083
4378.974
4625.19
4643.217
4767.067
4894.345
5012.725
5071.738
5225.823
5239.596
5323.397
5380.673
5760.891
6302.414
6316.756
6528.153
6542.725
6561.487
7035.812
7186.66
7311.953
7330.484
7376.61
7403.281
7421.758
7628.385
7938.199
8228.107
8578.527
8760.9
9247.704
9290.283
9536.211
9553.402
9577.847
9602.871
9610.825
9622.326
9789.025
9850.258
10025.558
10130.394
10144.183
10466.574
10480.296
10646.557
10761.301
11456.442
11521.589
11632.592
13491.613
15872.988
15885.004
19186.298
19224.283
19232.089
19250.537
19280.397
